# Supplementary material for: Prevalence of alcohol use by gender and HIV status in rural Uganda
Source: PLoS One. 2024 Jul 16;19(7):e0303885. doi: 10.1371/journal.pone.0303885 (PMC11251619; doi:10.1371/journal.pone.0303885)
Supplement: S1 Data — (XLSX) [file pone.0303885.s001.xlsx]

## Sheet: Sheet1
ID	agegroup	marital	educ_bin	occup	nwealthi	religion	dem2	depression_cesd_cat	hivresults1	harmful	auditlevels
1000	14/24	Never married	secondary/tertiary	not employed	5	Catholic	Muganda	0	Negative	0	non
1001	25/34	Married	secondary/tertiary	salaried/business	1	Catholic	Muganda	0	Negative	0	non
1002	14/24	Never married	none/primary	not employed	2	Catholic	Muganda	0	Negative	0	low
1003	35+	Married	none/primary	peasant farm	1	Catholic	Munyarwanda	0	Negative	0	low
1004	35+	Married	secondary/tertiary	peasant farm	1	Moslem	Muganda	1	Negative	0	non
1005	14/24	Never married	secondary/tertiary	salaried/business	2	Protestant	Munyoro	0	Negative	0	non
1006	25/34	Never married	secondary/tertiary	peasant farm	1	Catholic	Muganda	0	Negative	0	low
1007	14/24	Divorced	none/primary	peasant farm	1	Protestant	Muganda	0	Negative	0	low
1008	14/24	Married	secondary/tertiary	other	2	Protestant	Other	1	Negative	0	non
1009	35+	Married	none/primary	peasant farm	1	Protestant	Munyarwanda	0	Negative	1	medium
1010	25/34	Divorced	secondary/tertiary	not employed	5	Moslem	Muganda	0	Negative	0	non
1011	35+	Married	secondary/tertiary	other	3	Moslem	Muganda	0	Negative	0	non
1012	25/34	Married	secondary/tertiary	peasant farm	3	Protestant	Muganda	0	Negative	1	high
1013	25/34	Married	none/primary	not employed	1	Protestant	Muganda	1	Negative	0	non
1014	35+	Married	none/primary	other	1	Catholic	Munyarwanda	1	Negative	0	low
1015	25/34	Married	none/primary	peasant farm	2	Catholic	Muganda	0	Negative	0	low
1016	35+	Married	none/primary	fisherman	1	Moslem	Munyankole	0	Negative	0	non
1017	14/24	Never married	secondary/tertiary	other	4	Catholic	Muganda	0	Negative	0	non
1018	35+	Married	none/primary	peasant farm	1	Catholic	Mukiga	0	Negative	1	medium
1019	35+	Widowed	none/primary	peasant farm	1	Catholic	Other	0	Negative	0	low
1020	14/24	Divorced	secondary/tertiary	other	2	Moslem	Muganda	0	Negative	0	non
1021	14/24	Never married	secondary/tertiary	other	1	Moslem	Muganda	0	Negative	0	non
1022	25/34	Married	secondary/tertiary	peasant farm	4	Catholic	Muganda	0	Negative	0	low
1023	14/24	Married	none/primary	peasant farm	2	Catholic	Munyankole	0	Negative	0	non
1024	14/24	Never married	none/primary	other	2	Catholic	Muganda	0	Negative	0	non
1025	35+	Married	none/primary	peasant farm	2	Catholic	Muganda	1	Negative	0	low
1026	14/24	Married	none/primary	other	4	Moslem	Muganda	0	Negative	0	non
1027	25/34	Married	secondary/tertiary	other	3	Other	Muganda	1	Negative	0	non
1028	35+	Married	none/primary	peasant farm	3	Catholic	Muganda	0	Negative	1	high
1029	35+	Married	none/primary	peasant farm	4	Protestant	Muganda	1	Negative	0	non
1030	35+	Married	none/primary	salaried/business	3	Catholic	Muganda	0	Negative	0	low
1031	14/24	Married	secondary/tertiary	other	2	Moslem	Muganda	0	Negative	0	non
1032	25/34	Married	none/primary	not employed	4	Moslem	Munyarwanda	0	Negative	1	medium
1033	14/24	Never married	secondary/tertiary	not employed	4	Other	Muganda	0	Negative	0	non
1034	35+	Married	secondary/tertiary	salaried/business	2	Catholic	Muganda	0	Negative	0	low
1035	25/34	Widowed	none/primary	peasant farm	1	Other	Munyarwanda	1	Negative	0	low
1036	14/24	Never married	secondary/tertiary	not employed	5	Moslem	Muganda	0	Negative	0	non
1037	25/34	Never married	none/primary	casual	2	Other	Munyarwanda	1	Negative	1	very high
1038	14/24	Never married	secondary/tertiary	peasant farm	2	Moslem	Muganda	0	Negative	0	non
1039	35+	Married	none/primary	peasant farm	1	Catholic	Muganda	0	Negative	0	non
1040	25/34	Married	none/primary	peasant farm	4	Protestant	Munyankole	0	Negative	0	non
1041	35+	Divorced	none/primary	peasant farm	3	Moslem	Muganda	0	Negative	0	non
1042	14/24	Never married	secondary/tertiary	not employed	3	Moslem	Muganda	0	Negative	0	non
1043	25/34	Married	none/primary	peasant farm	1	Moslem	Muganda	0	Negative	0	non
1044	25/34	Married	none/primary	peasant farm	1	Catholic	Other	0	Negative	0	non
1045	25/34	Never married	none/primary	peasant farm	2	Catholic	Munyankole	0	Negative	0	low
1046	35+	Married	none/primary	Restaurant/Bar	4	Protestant	Other	0	Negative	0	non
1047	35+	Married	secondary/tertiary	peasant farm	3	Protestant	Muganda	0	Negative	0	non
1048	14/24	Married	secondary/tertiary	other	5	Moslem	Muganda	0	Negative	0	non
1049	35+	Never married	none/primary	peasant farm	1	Catholic	Murundi	0	Negative	0	low
1050	35+	Married	none/primary	peasant farm	2	Catholic	Murundi	1	Negative	0	low
1051	35+	Married	none/primary	peasant farm	1	Catholic	Murundi	0	Negative	1	high
1052	14/24	Never married	none/primary	peasant farm	3	Protestant	Munyankole	0	Negative	0	low
1053	35+	Married	none/primary	peasant farm	2	Protestant	Other	0	Positive	1	medium
1054	35+	Widowed	none/primary	peasant farm	1	Protestant	Muganda	1	Negative	1	medium
1055	25/34	Divorced	none/primary	peasant farm	3	Protestant	Muganda	0	Positive	1	very high
1056	25/34	Married	none/primary	peasant farm	2	Moslem	Muganda	0	Negative	0	non
1057	35+	Married	none/primary	peasant farm	1	Other	Muganda	1	Negative	0	non
1058	35+	Married	secondary/tertiary	other	5	Protestant	Muganda	1	Negative	0	non
1059	35+	Divorced	none/primary	not employed	2	Catholic	Munyarwanda	0	Negative	0	non
1060	35+	Divorced	secondary/tertiary	peasant farm	2	Catholic	Muganda	0	Negative	1	medium
1061	25/34	Married	secondary/tertiary	salaried/business	3	Catholic	Other	0	Negative	0	low
1062	35+	Divorced	none/primary	Restaurant/Bar	1	Catholic	Muganda	1	Negative	1	medium
1063	25/34	Divorced	none/primary	peasant farm	4	Protestant	Muganda	0	Negative	0	low
1064	14/24	Married	none/primary	peasant farm	1	Protestant	Other	0	Negative	1	very high
1065	14/24	Never married	none/primary	peasant farm	2	Catholic	Muganda	0	Negative	0	non
1066	14/24	Never married	secondary/tertiary	peasant farm	3	Moslem	Muganda	0	Negative	0	non
1067	35+	Married	none/primary	peasant farm	5	Catholic	Muganda	0	Negative	1	medium
1068	25/34	Married	secondary/tertiary	other	3	Catholic	Munyankole	0	Negative	1	medium
1069	14/24	Divorced	secondary/tertiary	casual	1	Moslem	Muganda	1	Negative	0	non
1070	14/24	Married	secondary/tertiary	other	2	Moslem	Muganda	0	Negative	0	non
1071	35+	Married	none/primary	peasant farm	2	Catholic	Munyarwanda	0	Negative	1	medium
1072	25/34	Married	none/primary	casual	1	Moslem	Muganda	0	Positive	0	non
1073	25/34	Divorced	none/primary	peasant farm	1	Catholic	Muganda	0	Negative	1	medium
1074	14/24	Never married	secondary/tertiary	salaried/business	3	Moslem	Mutooro	0	Negative	0	non
1075	35+	Divorced	none/primary	peasant farm	1	Protestant	Muganda	0	Negative	0	non
1076	35+	Married	secondary/tertiary	peasant farm	1	Catholic	Munyarwanda	0	Negative	0	non
1077	25/34	Married	none/primary	other	2	Other	Muganda	0	Negative	0	non
1078	14/24	Never married	secondary/tertiary	not employed	2	Other	Munyankole	0	Negative	0	non
1079	14/24	Never married	secondary/tertiary	Restaurant/Bar	2	Moslem	Muganda	0	Negative	1	medium
1080	14/24	Never married	none/primary	not employed	1	Catholic	Muganda	1	Negative	0	non
1081	14/24	Never married	secondary/tertiary	peasant farm	1	Catholic	Muganda	0	Negative	0	non
1082	14/24	Never married	secondary/tertiary	other	2	Catholic	Muganda	0	Negative	0	non
1083	14/24	Divorced	none/primary	casual	1	Catholic	Muganda	0	Negative	0	non
1084	14/24	Married	none/primary	casual	1	Moslem	Munyarwanda	0	Negative	0	non
1085	25/34	Married	none/primary	peasant farm	1	Other	Munyarwanda	0	Negative	0	non
1086	14/24	Never married	none/primary	not employed	3	Protestant	Munyankole	0	Negative	0	non
1087	35+	Married	none/primary	peasant farm	1	Other	Muganda	0	Negative	0	non
1088	14/24	Never married	none/primary	fisherman	1	Protestant	Muganda	0	Negative	0	non
1089	14/24	Married	none/primary	peasant farm	2	Catholic	Munyankole	0	Negative	0	non
1090	35+	Married	none/primary	other	2	Catholic	Muganda	1	Negative	0	low
1091	14/24	Never married	secondary/tertiary	not employed	4	Other	Other	0	Negative	0	non
1092	25/34	Married	secondary/tertiary	other	1	Other	Munyarwanda	0	Negative	1	very high
1093	35+	Married	none/primary	market vendor	5	Moslem	Muganda	0	Negative	0	non
1094	35+	Married	none/primary	peasant farm	4	Catholic	Muganda	0	Negative	0	non
1095	14/24	Married	secondary/tertiary	peasant farm	2	Other	Other	0	Negative	0	non
1096	14/24	Married	none/primary	casual	2	Protestant	Muganda	0	Negative	1	medium
1097	14/24	Never married	secondary/tertiary	other	2	Moslem	Muganda	0	Negative	0	non
1098	25/34	Married	secondary/tertiary	peasant farm	1	Catholic	Muganda	0	Negative	0	non
1099	25/34	Divorced	none/primary	peasant farm	1	Moslem	Muganda	0	Negative	0	low
1100	25/34	Married	none/primary	peasant farm	2	Other	Murundi	0	Negative	0	low
1101	14/24	Never married	secondary/tertiary	other	4	Catholic	Munyankole	0	Negative	1	medium
1102	25/34	Married	none/primary	peasant farm	1	Protestant	Munyankole	0	Positive	0	non
1103	35+	Married	none/primary	peasant farm	3	Catholic	Muganda	0	Positive	0	non
1104	35+	Married	none/primary	peasant farm	5	Other	Muganda	0	Negative	0	non
1105	14/24	Married	none/primary	peasant farm	3	Catholic	Muganda	0	Negative	0	non
1106	35+	Married	none/primary	Restaurant/Bar	1	Catholic	Muganda	0	Negative	0	non
1107	35+	Widowed	none/primary	not employed	2	Moslem	Muganda	0	Negative	0	non
1108	35+	Married	none/primary	salaried/business	2	Other	Munyarwanda	0	Negative	1	medium
1109	14/24	Married	secondary/tertiary	other	1	Moslem	Muganda	0	Negative	0	non
1110	14/24	Never married	none/primary	peasant farm	2	Catholic	Muganda	0	Negative	0	non
1111	25/34	Married	none/primary	other	4	Moslem	Muganda	0	Negative	0	non
1112	35+	Widowed	none/primary	peasant farm	3	Moslem	Munyarwanda	1	Negative	0	non
1113	14/24	Never married	secondary/tertiary	not employed	4	Protestant	Muganda	1	Negative	0	non
1114	35+	Divorced	secondary/tertiary	peasant farm	4	Catholic	Muganda	1	Negative	0	low
1115	35+	Married	none/primary	peasant farm	1	Catholic	Munyankole	0	Negative	1	medium
1116	35+	Widowed	none/primary	other	2	Moslem	Muganda	1	Negative	0	non
1117	14/24	Married	secondary/tertiary	peasant farm	2	Catholic	Muganda	0	Negative	0	non
1118	25/34	Married	none/primary	peasant farm	1	Catholic	Muganda	0	Negative	0	low
1119	35+	Married	secondary/tertiary	salaried/business	3	Catholic	Mukiga	0	Negative	0	non
1120	14/24	Married	none/primary	peasant farm	4	Moslem	Muganda	0	Negative	1	medium
1121	35+	Married	secondary/tertiary	peasant farm	1	Catholic	Muganda	1	Negative	0	non
1122	14/24	Married	secondary/tertiary	other	4	Other	Munyankole	0	Negative	0	non
1123	35+	Divorced	none/primary	peasant farm	4	Catholic	Muganda	1	Negative	0	low
1124	35+	Divorced	none/primary	peasant farm	1	Catholic	Munyarwanda	1	Negative	1	medium
1125	14/24	Married	none/primary	not employed	1	Protestant	Muganda	0	Negative	0	non
1126	25/34	Married	none/primary	peasant farm	1	Moslem	Munyankole	0	Negative	0	non
1127	35+	Widowed	none/primary	peasant farm	2	Catholic	Muganda	0	Negative	0	low
1128	25/34	Married	secondary/tertiary	salaried/business	2	Protestant	Other	0	Negative	0	non
1129	25/34	Married	none/primary	peasant farm	1	Catholic	Muganda	0	Negative	0	low
1130	35+	Married	none/primary	peasant farm	1	Moslem	Muganda	0	Negative	0	non
1131	25/34	Married	none/primary	peasant farm	1	Protestant	Munyankole	0	Positive	1	high
1132	14/24	Never married	none/primary	other	2	Protestant	Munyankole	0	Negative	0	non
1133	35+	Married	none/primary	peasant farm	5	Other	Muganda	0	Positive	0	non
1134	25/34	Married	none/primary	peasant farm	1	Other	Munyarwanda	1	Negative	0	non
1135	14/24	Never married	none/primary	casual	3	Catholic	Muganda	0	Negative	0	non
1136	14/24	Married	secondary/tertiary	other	1	Other	Munyoro	0	Negative	0	non
1137	35+	Married	none/primary	other	1	Other	Muganda	1	Negative	0	non
1138	14/24	Never married	secondary/tertiary	salaried/business	4	Catholic	Muganda	0	Negative	0	non
1139	14/24	Never married	none/primary	not employed	3	Protestant	Other	0	Negative	0	non
1140	35+	Married	none/primary	peasant farm	1	Catholic	Muganda	0	Negative	1	very high
1141	35+	Married	secondary/tertiary	other	3	Other	Muganda	0	Negative	0	non
1142	14/24	Married	secondary/tertiary	peasant farm	4	Protestant	Munyankole	0	Negative	0	non
1143	14/24	Married	none/primary	other	5	Catholic	Muganda	0	Negative	0	non
1144	25/34	Married	none/primary	peasant farm	1	Other	Munyarwanda	0	Negative	0	non
1145	14/24	Never married	secondary/tertiary	other	3	Protestant	Muganda	0	Negative	0	low
1146	35+	Married	none/primary	salaried/business	3	Catholic	Muganda	0	Negative	0	non
1147	25/34	Married	secondary/tertiary	other	2	Protestant	Munyankole	1	Negative	0	non
1148	35+	Married	secondary/tertiary	peasant farm	1	Moslem	Muganda	0	Negative	0	non
1149	25/34	Widowed	secondary/tertiary	casual	3	Other	Muganda	0	Negative	0	non
1150	35+	Married	secondary/tertiary	peasant farm	1	Protestant	Muganda	0	Negative	0	non
1151	14/24	Never married	secondary/tertiary	other	5	Catholic	Muganda	0	Negative	0	low
1152	35+	Married	none/primary	peasant farm	2	Moslem	Other	0	Negative	0	non
1153	14/24	Never married	secondary/tertiary	not employed	3	Catholic	Muganda	0	Negative	0	low
1154	25/34	Married	secondary/tertiary	not employed	1	Other	Munyarwanda	0	Negative	0	non
1155	14/24	Married	none/primary	peasant farm	4	Moslem	Muganda	0	Negative	0	non
1156	35+	Widowed	none/primary	peasant farm	2	Catholic	Muganda	0	Negative	1	very high
1157	25/34	Never married	secondary/tertiary	other	2	Moslem	Mukiga	0	Negative	0	low
1158	35+	Married	secondary/tertiary	other	5	Protestant	Muganda	0	Negative	1	medium
1159	14/24	Married	none/primary	peasant farm	1	Catholic	Muganda	0	Negative	0	non
1160	14/24	Married	secondary/tertiary	salaried/business	4	Catholic	Muganda	0	Negative	1	medium
1161	35+	Married	none/primary	peasant farm	1	Catholic	Muganda	0	Negative	0	low
1162	14/24	Married	none/primary	peasant farm	2	Catholic	Munyarwanda	0	Negative	0	non
1163	25/34	Divorced	secondary/tertiary	peasant farm	4	Catholic	Muganda	0	Negative	0	low
1164	14/24	Never married	none/primary	peasant farm	2	Protestant	Munyankole	0	Negative	0	non
1165	25/34	Married	none/primary	other	2	Catholic	Muganda	0	Negative	0	non
1166	14/24	Married	none/primary	Restaurant/Bar	2	Catholic	Muganda	0	Negative	0	non
1167	25/34	Married	none/primary	not employed	2	Protestant	Muganda	0	Negative	0	non
1168	35+	Divorced	none/primary	peasant farm	1	Catholic	Muganda	0	Negative	0	non
1169	14/24	Married	none/primary	not employed	3	Moslem	Munyarwanda	0	Negative	0	low
1170	25/34	Married	none/primary	peasant farm	2	Catholic	Muganda	0	Negative	0	non
1171	25/34	Married	secondary/tertiary	peasant farm	2	Protestant	Muganda	0	Negative	0	non
1172	14/24	Never married	none/primary	peasant farm	1	Moslem	Muganda	0	Negative	0	low
1173	14/24	Never married	none/primary	peasant farm	2	Catholic	Muganda	0	Negative	0	non
1174	25/34	Married	secondary/tertiary	peasant farm	5	Catholic	Muganda	0	Negative	0	non
1175	25/34	Married	none/primary	peasant farm	1	Moslem	Munyankole	0	Negative	0	non
1176	35+	Divorced	none/primary	peasant farm	1	Other	Muganda	0	Negative	0	non
1177	25/34	Never married	none/primary	other	3	Protestant	Muganda	0	Negative	0	non
1178	14/24	Married	secondary/tertiary	other	2	Moslem	Muganda	0	Negative	0	non
1179	35+	Divorced	none/primary	peasant farm	1	Protestant	Muganda	0	Negative	0	non
1180	25/34	Married	none/primary	peasant farm	1	Protestant	Munyarwanda	0	Negative	0	non
1181	14/24	Married	secondary/tertiary	other	3	Moslem	Muganda	0	Negative	0	non
1182	14/24	Never married	secondary/tertiary	casual	5	Catholic	Munyarwanda	0	Negative	0	low
1183	14/24	Married	secondary/tertiary	peasant farm	2	Moslem	Muganda	0	Negative	0	non
1184	25/34	Married	none/primary	salaried/business	2	Catholic	Muganda	0	Negative	0	non
1185	25/34	Divorced	secondary/tertiary	salaried/business	3	Moslem	Muganda	0	Negative	0	non
1186	14/24	Married	secondary/tertiary	other	4	Protestant	Muganda	0	Negative	0	low
1187	25/34	Divorced	none/primary	peasant farm	3	Protestant	Muganda	0	Negative	0	non
1188	35+	Married	none/primary	peasant farm	3	Moslem	Muganda	0	Negative	0	non
1189	25/34	Married	none/primary	peasant farm	1	Catholic	Murundi	0	Negative	0	low
1190	35+	Married	none/primary	peasant farm	2	Protestant	Munyankole	1	Negative	0	non
1191	14/24	Never married	secondary/tertiary	not employed	5	Moslem	Muganda	0	Negative	0	non
1192	14/24	Married	none/primary	other	4	Moslem	Other	0	Negative	0	non
1193	14/24	Married	none/primary	peasant farm	1	Moslem	Munyarwanda	1	Negative	0	non
1194	14/24	Never married	secondary/tertiary	other	4	Moslem	Muganda	0	Negative	0	non
1195	35+	Never married	secondary/tertiary	peasant farm	1	Catholic	Muganda	0	Negative	0	non
1196	35+	Married	none/primary	not employed	4	Catholic	Muganda	0	Negative	0	non
1197	14/24	Never married	secondary/tertiary	not employed	5	Catholic	Muganda	0	Negative	0	non
1198	35+	Married	none/primary	peasant farm	2	Other	Muganda	0	Negative	0	non
1199	35+	Married	secondary/tertiary	salaried/business	4	Catholic	Munyoro	1	Negative	0	non
1200	14/24	Married	none/primary	other	1	Protestant	Muganda	0	Negative	0	non
1201	35+	Married	none/primary	peasant farm	1	Other	Muganda	0	Negative	0	non
1202	14/24	Married	none/primary	other	1	Other	Munyarwanda	1	Negative	0	non
1203	25/34	Divorced	secondary/tertiary	fisherman	4	Catholic	Muganda	0	Negative	0	non
1204	14/24	Never married	secondary/tertiary	salaried/business	2	Moslem	Muganda	0	Negative	0	non
1205	35+	Divorced	none/primary	peasant farm	4	Catholic	Muganda	0	Negative	0	low
1206	25/34	Married	secondary/tertiary	peasant farm	4	Moslem	Muganda	0	Negative	0	non
1207	25/34	Married	none/primary	peasant farm	3	Moslem	Muganda	0	Negative	0	non
1208	25/34	Married	none/primary	other	4	Catholic	Munyarwanda	0	Negative	0	non
1209	35+	Married	none/primary	peasant farm	1	Moslem	Muganda	0	Negative	0	non
1210	35+	Married	none/primary	peasant farm	2	Catholic	Munyarwanda	0	Negative	1	high
1211	25/34	Married	none/primary	salaried/business	1	Other	Munyarwanda	0	Negative	0	non
1212	35+	Married	none/primary	other	1	Other	Munyarwanda	1	Negative	0	non
1213	35+	Married	none/primary	peasant farm	1	Other	Muganda	0	Negative	0	non
1214	35+	Divorced	secondary/tertiary	not employed	3	Catholic	Munyarwanda	0	Negative	1	high
1215	25/34	Never married	secondary/tertiary	fisherman	1	Protestant	Munyankole	0	Negative	0	non
1216	25/34	Married	none/primary	not employed	1	Catholic	Munyarwanda	0	Negative	1	medium
1217	25/34	Divorced	none/primary	other	1	Catholic	Muganda	0	Negative	0	non
1218	25/34	Divorced	none/primary	peasant farm	1	Catholic	Muganda	0	Negative	0	low
1219	25/34	Married	secondary/tertiary	peasant farm	5	Other	Muganda	0	Negative	0	non
1220	35+	Divorced	none/primary	peasant farm	4	Catholic	Murundi	0	Negative	0	non
1221	25/34	Married	none/primary	other	2	Moslem	Muganda	0	Negative	0	non
1222	14/24	Never married	none/primary	salaried/business	4	Moslem	Muganda	0	Negative	0	non
1223	25/34	Married	none/primary	other	1	Catholic	Munyarwanda	0	Negative	1	medium
1224	35+	Divorced	none/primary	peasant farm	1	Catholic	Murundi	0	Positive	0	low
1225	35+	Married	none/primary	salaried/business	2	Catholic	Muganda	0	Negative	1	medium
1226	14/24	Married	none/primary	peasant farm	3	Catholic	Muganda	0	Negative	0	low
1227	25/34	Married	none/primary	other	4	Catholic	Munyoro	0	Negative	0	non
1228	14/24	Never married	none/primary	peasant farm	3	Moslem	Munyankole	0	Negative	0	non
1229	14/24	Never married	secondary/tertiary	not employed	3	Moslem	Muganda	0	Negative	0	non
1230	35+	Married	none/primary	peasant farm	1	Protestant	Muganda	0	Negative	1	medium
1231	35+	Married	secondary/tertiary	salaried/business	1	Other	Muganda	0	Negative	0	non
1232	25/34	Married	none/primary	market vendor	2	Protestant	Munyankole	0	Negative	0	low
1233	14/24	Married	none/primary	peasant farm	4	Catholic	Other	0	Negative	0	non
1234	25/34	Married	none/primary	salaried/business	4	Moslem	Muganda	0	Negative	0	non
1235	14/24	Never married	none/primary	peasant farm	1	Catholic	Munyarwanda	0	Negative	0	non
1236	14/24	Married	secondary/tertiary	other	2	Moslem	Munyankole	0	Negative	0	non
1237	35+	Married	secondary/tertiary	other	1	Catholic	Murundi	0	Negative	1	medium
1238	35+	Divorced	secondary/tertiary	salaried/business	5	Other	Other	0	Negative	0	non
1239	35+	Married	none/primary	peasant farm	1	Catholic	Munyarwanda	0	Negative	1	high
1240	14/24	Married	none/primary	Restaurant/Bar	3	Catholic	Munyarwanda	0	Negative	0	low
1241	35+	Married	none/primary	casual	1	Catholic	Munyarwanda	0	Negative	0	non
1242	35+	Married	none/primary	peasant farm	1	Protestant	Muganda	0	Negative	1	medium
1243	35+	Married	none/primary	peasant farm	2	Moslem	Muganda	0	Negative	0	non
1244	14/24	Married	none/primary	peasant farm	1	Moslem	Muganda	0	Positive	0	non
1245	14/24	Married	secondary/tertiary	peasant farm	1	Catholic	Munyarwanda	0	Positive	1	medium
1246	35+	Married	secondary/tertiary	peasant farm	3	Moslem	Muganda	0	Negative	0	non
1247	35+	Married	none/primary	Restaurant/Bar	1	Protestant	Munyarwanda	0	Negative	0	non
1248	14/24	Married	none/primary	peasant farm	4	Protestant	Muganda	0	Negative	0	low
1249	25/34	Married	secondary/tertiary	other	4	Catholic	Muganda	0	Negative	0	non
1250	14/24	Married	secondary/tertiary	other	4	Protestant	Muganda	0	Negative	0	non
1251	35+	Married	none/primary	peasant farm	4	Other	Munyarwanda	0	Negative	0	non
1252	14/24	Married	none/primary	fisherman	1	Catholic	Munyarwanda	0	Negative	0	non
1253	35+	Married	secondary/tertiary	peasant farm	2	Catholic	Muganda	0	Negative	0	low
1254	35+	Married	none/primary	peasant farm	1	Catholic	Muganda	0	Negative	1	medium
1255	25/34	Married	none/primary	peasant farm	3	Protestant	Muganda	0	Negative	0	non
1256	25/34	Married	none/primary	salaried/business	3	Catholic	Muganda	0	Negative	0	non
1257	14/24	Married	none/primary	casual	2	Catholic	Muganda	0	Negative	0	non
1258	14/24	Divorced	none/primary	peasant farm	2	Protestant	Muganda	0	Negative	0	low
1259	14/24	Married	secondary/tertiary	salaried/business	3	Catholic	Muganda	0	Negative	0	non
1260	14/24	Never married	secondary/tertiary	market vendor	5	Moslem	Muganda	0	Negative	0	low
1261	14/24	Never married	secondary/tertiary	not employed	4	Protestant	Munyankole	0	Negative	0	non
1262	35+	Married	none/primary	salaried/business	3	Catholic	Munyarwanda	0	Negative	0	non
1263	35+	Married	none/primary	peasant farm	4	Moslem	Muganda	0	Negative	0	non
1264	14/24	Never married	secondary/tertiary	peasant farm	1	Moslem	Muganda	0	Negative	0	non
1265	35+	Married	secondary/tertiary	salaried/business	5	Catholic	Muganda	0	Negative	0	low
1266	25/34	Never married	secondary/tertiary	casual	2	Protestant	Other	0	Negative	0	non
1267	25/34	Married	none/primary	peasant farm	4	Catholic	Muganda	0	Negative	1	high
1268	25/34	Married	none/primary	peasant farm	1	Catholic	Munyarwanda	0	Negative	0	non
1269	35+	Married	none/primary	peasant farm	3	Catholic	Munyarwanda	0	Negative	0	low
1270	25/34	Married	none/primary	peasant farm	2	Other	Munyarwanda	0	Negative	0	non
1271	25/34	Married	none/primary	peasant farm	5	Catholic	Muganda	0	Negative	0	non
1272	14/24	Never married	none/primary	peasant farm	4	Moslem	Other	0	Negative	0	non
1273	35+	Divorced	none/primary	Restaurant/Bar	3	Protestant	Muganda	1	Negative	1	medium
1274	25/34	Married	secondary/tertiary	other	2	Catholic	Muganda	0	Negative	0	low
1275	35+	Divorced	none/primary	market vendor	1	Protestant	Munyankole	0	Negative	0	non
1276	25/34	Married	none/primary	peasant farm	5	Other	Other	0	Negative	0	non
1277	25/34	Married	none/primary	peasant farm	2	Moslem	Muganda	1	Negative	0	non
1278	25/34	Divorced	none/primary	peasant farm	1	Other	Munyarwanda	1	Positive	0	non
1279	35+	Married	none/primary	peasant farm	2	Moslem	Muganda	1	Negative	0	non
1280	35+	Married	none/primary	other	2	Other	Munyarwanda	0	Negative	0	non
1281	35+	Married	secondary/tertiary	not employed	2	Protestant	Muganda	0	Positive	0	low
1282	35+	Married	secondary/tertiary	peasant farm	1	Moslem	Muganda	0	Negative	0	non
1283	14/24	Married	secondary/tertiary	other	1	Moslem	Munyankole	0	Negative	0	non
1284	14/24	Married	secondary/tertiary	other	2	Catholic	Muganda	0	Negative	0	non
1285	35+	Married	none/primary	peasant farm	2	Other	Munyarwanda	0	Negative	0	non
1286	35+	Divorced	none/primary	peasant farm	1	Protestant	Muganda	0	Negative	0	non
1287	14/24	Never married	secondary/tertiary	not employed	1	Other	Munyankole	0	Negative	0	non
1288	35+	Married	none/primary	peasant farm	1	Protestant	Murundi	0	Positive	1	medium
1289	14/24	Divorced	secondary/tertiary	Restaurant/Bar	1	Catholic	Munyankole	0	Negative	0	non
1290	25/34	Married	none/primary	peasant farm	1	Moslem	Muganda	0	Negative	0	non
1291	14/24	Never married	none/primary	other	1	Other	Muganda	0	Negative	0	non
1292	35+	Married	none/primary	peasant farm	1	Other	Munyankole	0	Negative	0	non
1293	14/24	Married	secondary/tertiary	salaried/business	3	Moslem	Muganda	0	Negative	0	non
1294	35+	Never married	none/primary	peasant farm	1	Protestant	Munyarwanda	0	Negative	0	non
1295	14/24	Never married	none/primary	casual	2	Moslem	Muganda	1	Negative	0	non
1296	35+	Married	secondary/tertiary	salaried/business	5	Other	Other	0	Negative	0	non
1297	25/34	Married	none/primary	not employed	3	Other	Other	1	Negative	0	non
1298	35+	Married	none/primary	peasant farm	4	Other	Munyarwanda	0	Negative	0	non
1299	35+	Divorced	none/primary	not employed	1	Catholic	Muganda	0	Negative	0	non
1300	14/24	Married	secondary/tertiary	market vendor	3	Catholic	Muganda	0	Negative	1	medium
1301	35+	Married	none/primary	peasant farm	5	Moslem	Muganda	0	Negative	0	non
1302	35+	Married	none/primary	peasant farm	1	Protestant	Munyarwanda	1	Negative	0	low
1303	35+	Divorced	secondary/tertiary	salaried/business	2	Moslem	Muganda	0	Negative	0	non
1304	14/24	Never married	none/primary	peasant farm	2	Catholic	Murundi	0	Negative	1	high
1305	25/34	Married	none/primary	other	2	Moslem	Muganda	0	Negative	0	non
1306	25/34	Married	none/primary	peasant farm	2	Catholic	Muganda	0	Negative	0	low
1307	35+	Married	none/primary	peasant farm	1	Catholic	Munyarwanda	0	Negative	1	high
1308	14/24	Married	none/primary	peasant farm	1	Catholic	Muganda	1	Positive	0	non
1309	14/24	Never married	none/primary	peasant farm	2	Protestant	Muganda	0	Negative	0	non
1310	14/24	Married	none/primary	peasant farm	1	Catholic	Muganda	0	Negative	0	low
1311	14/24	Married	none/primary	casual	1	Other	Munyarwanda	0	Negative	0	non
1312	14/24	Married	secondary/tertiary	other	2	Catholic	Muganda	0	Negative	0	non
1313	25/34	Never married	none/primary	casual	2	Protestant	Munyankole	0	Negative	0	non
1314	35+	Married	none/primary	peasant farm	1	Protestant	Muganda	0	Negative	0	non
1315	35+	Divorced	none/primary	peasant farm	2	Catholic	Muganda	1	Negative	0	low
1316	35+	Married	none/primary	peasant farm	1	Catholic	Munyarwanda	0	Negative	1	medium
1317	14/24	Married	secondary/tertiary	other	4	Catholic	Munyankole	0	Negative	0	low
1318	35+	Married	none/primary	peasant farm	1	Catholic	Mukiga	0	Negative	0	low
1319	14/24	Married	none/primary	peasant farm	5	Other	Munyarwanda	0	Negative	0	non
1320	14/24	Never married	secondary/tertiary	not employed	2	Other	Muganda	0	Negative	0	non
1321	35+	Divorced	none/primary	other	1	Other	Munyarwanda	0	Negative	0	non
1322	14/24	Married	none/primary	peasant farm	1	Catholic	Muganda	0	Negative	0	non
1323	25/34	Married	none/primary	peasant farm	1	Protestant	Munyarwanda	1	Positive	1	medium
1324	35+	Married	none/primary	peasant farm	1	Catholic	Munyarwanda	0	Negative	0	non
1325	25/34	Married	none/primary	peasant farm	1	Other	Mukiga	0	Negative	0	non
1326	35+	Married	none/primary	peasant farm	1	Protestant	Muganda	0	Negative	0	low
1327	14/24	Married	none/primary	other	2	Catholic	Muganda	0	Negative	0	non
1328	35+	Divorced	none/primary	salaried/business	5	Moslem	Muganda	0	Negative	0	non
1329	14/24	Married	none/primary	peasant farm	1	Catholic	Muganda	0	Negative	0	low
1330	25/34	Divorced	none/primary	peasant farm	1	Protestant	Other	0	Negative	0	non
1331	14/24	Married	secondary/tertiary	other	2	Moslem	Muganda	0	Negative	0	non
1332	14/24	Divorced	secondary/tertiary	market vendor	3	Other	Muganda	0	Negative	0	non
1333	14/24	Married	none/primary	peasant farm	2	Catholic	Muganda	0	Negative	0	non
1334	14/24	Never married	none/primary	other	2	Protestant	Munyarwanda	0	Negative	0	non
1335	35+	Married	none/primary	peasant farm	3	Protestant	Munyankole	0	Negative	1	high
1336	25/34	Married	none/primary	other	3	Moslem	Muganda	0	Negative	0	non
1337	35+	Widowed	none/primary	peasant farm	1	Other	Muganda	0	Negative	0	non
1338	25/34	Married	none/primary	peasant farm	2	Other	Munyarwanda	0	Negative	0	non
1339	25/34	Never married	secondary/tertiary	other	3	Catholic	Munyarwanda	0	Negative	1	medium
1340	25/34	Married	none/primary	salaried/business	4	Protestant	Munyankole	0	Negative	1	high
1341	35+	Married	secondary/tertiary	peasant farm	1	Moslem	Muganda	1	Negative	0	non
1342	14/24	Married	secondary/tertiary	peasant farm	4	Catholic	Muganda	0	Negative	0	non
1343	25/34	Never married	secondary/tertiary	salaried/business	5	Catholic	Muganda	0	Negative	1	medium
1344	14/24	Divorced	none/primary	salaried/business	2	Protestant	Munyankole	0	Negative	1	very high
1345	35+	Married	none/primary	peasant farm	1	Protestant	Munyarwanda	1	Positive	1	medium
1346	14/24	Married	none/primary	other	2	Protestant	Munyankole	0	Negative	0	non
1347	35+	Divorced	none/primary	peasant farm	2	Catholic	Muganda	0	Negative	0	non
1348	14/24	Married	secondary/tertiary	other	1	Catholic	Muganda	0	Negative	0	non
1349	14/24	Married	none/primary	peasant farm	1	Moslem	Muganda	0	Negative	0	non
1350	35+	Married	none/primary	peasant farm	1	Catholic	Munyarwanda	0	Negative	1	medium
1351	25/34	Divorced	none/primary	other	4	Moslem	Muganda	0	Negative	0	non
1352	35+	Widowed	secondary/tertiary	peasant farm	3	Catholic	Muganda	0	Negative	0	low
1353	35+	Married	none/primary	peasant farm	1	Catholic	Murundi	0	Negative	1	high
1354	35+	Married	none/primary	fisherman	1	Other	Munyarwanda	1	Negative	0	non
1355	14/24	Married	none/primary	not employed	1	Moslem	Muganda	0	Negative	0	non
1356	35+	Married	secondary/tertiary	salaried/business	2	Catholic	Muganda	0	Negative	0	low
1357	35+	Divorced	none/primary	peasant farm	1	Catholic	Muganda	0	Negative	1	high
1358	35+	Married	none/primary	salaried/business	1	Protestant	Muganda	0	Negative	0	low
1359	25/34	Married	none/primary	peasant farm	2	Catholic	Munyarwanda	0	Negative	0	low
1360	25/34	Divorced	none/primary	peasant farm	1	Protestant	Murundi	0	Negative	1	medium
1361	25/34	Married	none/primary	peasant farm	2	Catholic	Other	0	Negative	0	low
1362	35+	Married	none/primary	peasant farm	3	Other	Muganda	1	Negative	0	non
1363	35+	Married	none/primary	other	5	Catholic	Muganda	1	Negative	0	low
1364	35+	Divorced	none/primary	peasant farm	1	Protestant	Muganda	0	Negative	1	medium
1365	25/34	Divorced	none/primary	salaried/business	3	Catholic	Muganda	0	Negative	0	non
1366	35+	Divorced	none/primary	peasant farm	1	Other	Muganda	0	Negative	0	non
1367	25/34	Married	secondary/tertiary	peasant farm	2	Other	Muganda	0	Negative	0	non
1368	25/34	Married	secondary/tertiary	not employed	3	Other	Other	1	Negative	0	non
1369	14/24	Never married	none/primary	salaried/business	5	Catholic	Muganda	0	Negative	0	non
1370	14/24	Married	none/primary	not employed	2	Catholic	Muganda	0	Negative	0	low
1371	14/24	Never married	secondary/tertiary	peasant farm	3	Protestant	Munyankole	0	Negative	1	medium
1372	14/24	Married	none/primary	peasant farm	4	Moslem	Muganda	0	Negative	0	non
1373	14/24	Never married	secondary/tertiary	salaried/business	2	Protestant	Munyankole	0	Negative	0	non
1374	35+	Married	none/primary	peasant farm	3	Protestant	Muganda	0	Negative	0	non
1375	25/34	Married	none/primary	casual	3	Moslem	Muganda	0	Negative	0	low
1376	14/24	Never married	none/primary	peasant farm	1	Catholic	Murundi	0	Negative	0	non
1377	14/24	Married	none/primary	peasant farm	2	Catholic	Muganda	0	Negative	0	non
1378	25/34	Married	secondary/tertiary	peasant farm	2	Catholic	Muganda	0	Negative	0	low
1379	14/24	Never married	none/primary	not employed	2	Protestant	Munyankole	1	Negative	0	low
1380	25/34	Married	none/primary	peasant farm	3	Protestant	Muganda	0	Negative	1	high
1381	14/24	Never married	none/primary	peasant farm	1	Protestant	Muganda	0	Negative	0	non
1382	35+	Married	none/primary	other	1	Protestant	Muganda	0	Negative	1	high
1383	35+	Married	none/primary	casual	2	Moslem	Muganda	0	Negative	0	non
1384	35+	Widowed	none/primary	peasant farm	2	Moslem	Munyarwanda	0	Negative	0	non
1385	25/34	Married	none/primary	salaried/business	5	Moslem	Muganda	0	Negative	0	low
1386	25/34	Married	none/primary	peasant farm	3	Catholic	Muganda	0	Negative	0	non
1387	14/24	Divorced	none/primary	other	2	Moslem	Munyankole	0	Negative	0	low
1388	14/24	Married	secondary/tertiary	salaried/business	1	Other	Muganda	0	Negative	0	non
1389	25/34	Married	none/primary	peasant farm	5	Moslem	Muganda	0	Negative	0	non
1390	35+	Married	none/primary	peasant farm	1	Catholic	Munyarwanda	0	Negative	0	non
1391	35+	Married	none/primary	peasant farm	1	Moslem	Muganda	1	Negative	0	non
1392	14/24	Married	secondary/tertiary	peasant farm	1	Moslem	Munyarwanda	0	Negative	0	non
1393	35+	Divorced	none/primary	peasant farm	1	Catholic	Muganda	0	Negative	1	very high
1394	35+	Married	none/primary	peasant farm	2	Catholic	Munyarwanda	1	Negative	1	medium
1395	14/24	Married	secondary/tertiary	market vendor	1	Protestant	Munyankole	0	Negative	0	non
1396	14/24	Never married	secondary/tertiary	not employed	2	Moslem	Muganda	0	Negative	0	non
1397	35+	Married	secondary/tertiary	peasant farm	3	Catholic	Muganda	0	Negative	0	non
1398	14/24	Never married	secondary/tertiary	peasant farm	1	Moslem	Muganda	0	Negative	0	non
1399	14/24	Never married	none/primary	not employed	1	Catholic	Muganda	0	Negative	0	non
1400	35+	Married	none/primary	peasant farm	1	Protestant	Muganda	0	Negative	0	non
1401	35+	Married	none/primary	salaried/business	2	Catholic	Munyarwanda	0	Negative	0	non
1402	25/34	Never married	none/primary	peasant farm	1	Catholic	Other	0	Negative	0	non
1403	35+	Married	none/primary	peasant farm	1	Protestant	Muganda	0	Negative	1	medium
1404	14/24	Married	none/primary	peasant farm	1	Other	Munyarwanda	0	Negative	0	non
1405	35+	Married	none/primary	peasant farm	1	Other	Munyarwanda	0	Negative	0	non
1406	35+	Married	none/primary	peasant farm	3	Catholic	Munyankole	0	Negative	1	very high
1407	35+	Married	none/primary	other	1	Other	Other	0	Negative	1	very high
1408	35+	Married	none/primary	peasant farm	2	Catholic	Muganda	1	Negative	1	medium
1409	25/34	Married	secondary/tertiary	salaried/business	5	Other	Muganda	0	Negative	0	non
1410	35+	Married	secondary/tertiary	peasant farm	1	Other	Muganda	0	Negative	0	non
1411	35+	Married	none/primary	peasant farm	4	Catholic	Muganda	0	Negative	1	medium
1412	14/24	Never married	none/primary	salaried/business	1	Protestant	Muganda	0	Negative	0	non
1413	25/34	Married	none/primary	peasant farm	1	Protestant	Muganda	0	Negative	0	low
1414	35+	Married	none/primary	peasant farm	1	Protestant	Muganda	0	Negative	1	very high
1415	14/24	Divorced	secondary/tertiary	other	5	Catholic	Muganda	0	Negative	0	non
1416	25/34	Married	none/primary	peasant farm	2	Catholic	Muganda	0	Negative	1	high
1417	25/34	Divorced	none/primary	salaried/business	2	Moslem	Muganda	0	Positive	0	non
1418	35+	Married	none/primary	peasant farm	1	Catholic	Muganda	0	Negative	1	medium
1419	14/24	Married	secondary/tertiary	other	2	Protestant	Muganda	0	Negative	0	low
1420	25/34	Never married	secondary/tertiary	peasant farm	2	Moslem	Muganda	0	Negative	0	non
1421	14/24	Never married	secondary/tertiary	other	3	Protestant	Muganda	0	Negative	0	non
1422	25/34	Married	none/primary	peasant farm	1	Protestant	Munyarwanda	0	Negative	0	non
1423	25/34	Married	none/primary	salaried/business	3	Catholic	Muganda	0	Negative	0	non
1424	25/34	Divorced	none/primary	peasant farm	1	Protestant	Muganda	1	Positive	0	non
1425	14/24	Never married	secondary/tertiary	other	5	Moslem	Muganda	0	Negative	0	non
1426	35+	Married	none/primary	peasant farm	1	Catholic	Munyarwanda	0	Positive	0	non
1427	14/24	Never married	none/primary	peasant farm	3	Moslem	Muganda	0	Negative	0	non
1428	35+	Married	none/primary	other	1	Other	Muganda	0	Negative	1	medium
1429	35+	Married	none/primary	peasant farm	3	Catholic	Muganda	0	Negative	0	non
1430	35+	Widowed	none/primary	peasant farm	3	Protestant	Muganda	0	Negative	0	non
1431	14/24	Married	none/primary	other	2	Catholic	Muganda	0	Negative	0	non
1432	25/34	Divorced	none/primary	peasant farm	1	Other	Munyarwanda	0	Positive	0	non
1433	14/24	Never married	none/primary	salaried/business	1	Protestant	Other	0	Negative	0	non
1434	14/24	Married	secondary/tertiary	peasant farm	5	Protestant	Munyarwanda	0	Negative	0	non
1435	25/34	Married	none/primary	peasant farm	2	Protestant	Muganda	0	Negative	1	very high
1436	14/24	Never married	none/primary	peasant farm	1	Catholic	Muganda	0	Negative	0	low
1437	14/24	Married	none/primary	not employed	2	Moslem	Muganda	0	Negative	1	medium
1438	35+	Divorced	none/primary	peasant farm	1	Catholic	Mukiga	1	Negative	0	low
1439	14/24	Never married	secondary/tertiary	peasant farm	2	Catholic	Munyankole	0	Negative	0	non
1440	14/24	Never married	secondary/tertiary	not employed	1	Catholic	Munyarwanda	0	Negative	0	non
1441	25/34	Married	none/primary	peasant farm	1	Other	Munyankole	0	Negative	0	non
1442	35+	Married	none/primary	peasant farm	1	Other	Munyarwanda	0	Negative	0	non
1443	25/34	Divorced	secondary/tertiary	other	5	Catholic	Muganda	0	Negative	0	low
1444	25/34	Divorced	none/primary	peasant farm	1	Protestant	Munyankole	0	Positive	1	medium
1445	25/34	Married	secondary/tertiary	salaried/business	2	Catholic	Other	0	Negative	0	non
1446	14/24	Married	none/primary	not employed	5	Protestant	Munyoro	0	Negative	0	non
1447	25/34	Divorced	none/primary	peasant farm	1	Catholic	Muganda	0	Negative	0	non
1448	35+	Married	none/primary	peasant farm	2	Catholic	Munyarwanda	1	Negative	0	low
1449	25/34	Divorced	none/primary	peasant farm	1	Protestant	Munyarwanda	0	Negative	1	very high
1450	14/24	Married	none/primary	peasant farm	1	Protestant	Mukiga	0	Negative	0	non
1451	35+	Married	none/primary	peasant farm	2	Protestant	Munyankole	0	Negative	1	medium
1452	25/34	Married	none/primary	peasant farm	2	Other	Munyarwanda	0	Negative	0	non
1453	35+	Married	secondary/tertiary	peasant farm	2	Protestant	Munyankole	0	Positive	0	non
1454	14/24	Never married	secondary/tertiary	not employed	2	Catholic	Muganda	0	Negative	0	non
1455	25/34	Widowed	none/primary	peasant farm	1	Protestant	Muganda	0	Negative	0	non
1456	35+	Married	none/primary	peasant farm	1	Catholic	Other	0	Negative	0	low
1457	35+	Married	none/primary	peasant farm	1	Other	Mukiga	1	Negative	0	non
1458	35+	Married	secondary/tertiary	salaried/business	2	Catholic	Munyarwanda	1	Negative	0	low
1459	35+	Married	none/primary	peasant farm	1	Other	Other	0	Positive	0	non
1460	35+	Divorced	none/primary	peasant farm	1	Protestant	Munyarwanda	0	Negative	1	medium
1461	25/34	Married	none/primary	fisherman	3	Catholic	Munyarwanda	0	Positive	0	non
1462	25/34	Married	none/primary	peasant farm	1	Protestant	Muganda	0	Negative	0	non
1463	14/24	Married	none/primary	other	3	Catholic	Muganda	0	Negative	1	medium
1464	14/24	Never married	secondary/tertiary	not employed	4	Catholic	Muganda	0	Negative	0	non
1465	25/34	Married	none/primary	peasant farm	1	Catholic	Murundi	1	Negative	0	non
1466	25/34	Married	none/primary	peasant farm	2	Protestant	Muganda	0	Negative	0	non
1467	25/34	Married	secondary/tertiary	peasant farm	3	Protestant	Munyankole	0	Negative	0	low
1468	25/34	Married	none/primary	peasant farm	1	Catholic	Munyarwanda	0	Negative	0	non
1469	25/34	Married	none/primary	peasant farm	1	Catholic	Munyoro	0	Negative	1	medium
1470	35+	Married	secondary/tertiary	peasant farm	2	Catholic	Muganda	0	Negative	0	non
1471	14/24	Married	secondary/tertiary	peasant farm	1	Other	Munyarwanda	0	Negative	0	non
1472	25/34	Married	none/primary	peasant farm	1	Catholic	Muganda	0	Negative	0	low
1473	25/34	Married	secondary/tertiary	other	5	Moslem	Muganda	0	Negative	0	non
1474	25/34	Married	none/primary	peasant farm	1	Catholic	Munyarwanda	0	Negative	1	very high
1475	35+	Married	none/primary	peasant farm	1	Moslem	Muganda	0	Negative	0	non
1476	35+	Married	none/primary	casual	4	Protestant	Muganda	0	Negative	0	non
1477	35+	Married	none/primary	peasant farm	1	Catholic	Muganda	1	Negative	0	non
1478	14/24	Married	secondary/tertiary	peasant farm	2	Catholic	Muganda	0	Negative	0	non
1479	35+	Married	none/primary	peasant farm	4	Protestant	Munyankole	0	Negative	0	non
1480	25/34	Married	none/primary	fisherman	1	Catholic	Muganda	0	Negative	1	very high
1481	14/24	Married	none/primary	peasant farm	1	Protestant	Murundi	0	Negative	0	non
1482	35+	Married	none/primary	peasant farm	4	Catholic	Muganda	0	Negative	1	medium
1483	25/34	Married	none/primary	peasant farm	2	Moslem	Muganda	0	Negative	0	non
1484	25/34	Divorced	secondary/tertiary	peasant farm	1	Catholic	Muganda	0	Negative	0	low
1485	25/34	Married	secondary/tertiary	salaried/business	1	Catholic	Muganda	0	Negative	0	non
1486	35+	Married	none/primary	peasant farm	2	Catholic	Munyarwanda	0	Negative	1	medium
1487	14/24	Married	none/primary	Restaurant/Bar	2	Catholic	Munyankole	0	Negative	0	non
1488	35+	Divorced	none/primary	peasant farm	1	Protestant	Munyarwanda	0	Negative	1	high
1489	25/34	Married	none/primary	other	1	Other	Murundi	1	Negative	0	non
1490	35+	Married	secondary/tertiary	market vendor	4	Moslem	Muganda	0	Negative	0	non
1491	14/24	Married	secondary/tertiary	other	4	Catholic	Muganda	0	Negative	0	non
1492	25/34	Married	secondary/tertiary	salaried/business	5	Other	Munyankole	0	Negative	0	non
1493	14/24	Never married	none/primary	peasant farm	2	Moslem	Muganda	0	Negative	0	non
1494	14/24	Divorced	secondary/tertiary	peasant farm	3	Protestant	Muganda	0	Negative	0	low
1495	35+	Married	none/primary	peasant farm	2	Catholic	Munyarwanda	0	Negative	0	low
1496	14/24	Never married	secondary/tertiary	not employed	5	Moslem	Munyarwanda	0	Negative	0	non
1497	25/34	Widowed	secondary/tertiary	peasant farm	2	Catholic	Muganda	0	Negative	0	non
1498	14/24	Never married	none/primary	peasant farm	1	Catholic	Muganda	0	Negative	0	low
1499	14/24	Never married	secondary/tertiary	other	4	Moslem	Muganda	0	Negative	0	non
1500	25/34	Married	none/primary	other	2	Moslem	Muganda	1	Negative	0	non
1501	25/34	Married	secondary/tertiary	peasant farm	5	Other	Muganda	0	Negative	0	non
1502	35+	Divorced	none/primary	peasant farm	2	Moslem	Muganda	0	Negative	0	non
1503	14/24	Never married	secondary/tertiary	casual	4	Protestant	Muganda	0	Negative	0	non
1504	14/24	Married	secondary/tertiary	other	4	Moslem	Muganda	0	Negative	0	non
1505	14/24	Married	none/primary	other	2	Protestant	Muganda	0	Negative	1	medium
1506	35+	Divorced	none/primary	other	4	Moslem	Other	0	Negative	0	low
1507	25/34	Married	none/primary	market vendor	3	Other	Munyarwanda	0	Negative	0	non
1508	25/34	Married	none/primary	peasant farm	2	Protestant	Muganda	0	Negative	0	non
1509	35+	Married	none/primary	peasant farm	1	Other	Munyarwanda	0	Negative	0	non
1510	25/34	Divorced	none/primary	peasant farm	3	Moslem	Munyarwanda	0	Negative	0	non
1511	35+	Married	secondary/tertiary	salaried/business	4	Catholic	Munyankole	0	Negative	0	non
1512	35+	Married	none/primary	peasant farm	1	Catholic	Muganda	0	Negative	1	medium
1513	14/24	Married	secondary/tertiary	not employed	3	Other	Munyarwanda	0	Negative	0	non
1514	35+	Married	none/primary	Restaurant/Bar	3	Catholic	Munyarwanda	0	Positive	1	medium
1515	25/34	Married	none/primary	other	2	Moslem	Muganda	0	Negative	0	non
1516	14/24	Never married	none/primary	other	3	Moslem	Muganda	0	Negative	0	non
1517	14/24	Married	none/primary	peasant farm	1	Catholic	Other	0	Negative	0	non
1518	14/24	Married	secondary/tertiary	other	2	Moslem	Muganda	0	Negative	0	non
1519	25/34	Widowed	none/primary	peasant farm	1	Catholic	Munyarwanda	1	Negative	1	very high
1520	25/34	Married	none/primary	peasant farm	2	Catholic	Munyarwanda	0	Negative	0	non
1521	35+	Married	none/primary	Restaurant/Bar	2	Catholic	Murundi	0	Negative	1	high
1522	14/24	Never married	none/primary	not employed	2	Protestant	Munyarwanda	0	Negative	0	non
1523	35+	Married	none/primary	casual	1	Catholic	Munyankole	0	Negative	1	very high
1524	25/34	Divorced	none/primary	peasant farm	1	Protestant	Muganda	0	Negative	0	non
1525	35+	Married	none/primary	peasant farm	1	Catholic	Muganda	0	Negative	0	non
1526	25/34	Married	none/primary	peasant farm	2	Catholic	Muganda	1	Positive	0	non
1527	25/34	Married	secondary/tertiary	other	4	Protestant	Muganda	0	Negative	0	non
1528	14/24	Married	secondary/tertiary	other	5	Catholic	Muganda	0	Negative	0	non
1529	25/34	Divorced	none/primary	peasant farm	2	Protestant	Other	0	Negative	0	non
1530	25/34	Married	secondary/tertiary	other	5	Moslem	Muganda	0	Negative	0	non
1531	25/34	Divorced	secondary/tertiary	fisherman	1	Catholic	Muganda	0	Negative	1	medium
1532	35+	Divorced	none/primary	other	4	Catholic	Munyarwanda	0	Negative	1	medium
1533	35+	Divorced	none/primary	peasant farm	3	Catholic	Munyankole	0	Negative	0	non
1534	25/34	Married	none/primary	other	2	Protestant	Murundi	0	Negative	0	low
1535	25/34	Married	none/primary	peasant farm	1	Catholic	Muganda	0	Negative	0	non
1536	25/34	Married	secondary/tertiary	salaried/business	4	Moslem	Munyankole	0	Negative	0	non
1537	25/34	Married	none/primary	peasant farm	1	Catholic	Muganda	0	Negative	0	non
1538	14/24	Married	secondary/tertiary	other	4	Protestant	Munyarwanda	0	Negative	0	non
1539	25/34	Married	none/primary	peasant farm	2	Other	Munyarwanda	0	Negative	0	low
1540	35+	Divorced	none/primary	peasant farm	2	Moslem	Muganda	1	Negative	0	non
1541	35+	Married	none/primary	peasant farm	1	Catholic	Muganda	0	Negative	0	non
1542	14/24	Married	none/primary	peasant farm	1	Protestant	Munyarwanda	0	Negative	0	non
1543	14/24	Never married	secondary/tertiary	other	2	Protestant	Muganda	0	Negative	0	non
1544	25/34	Married	secondary/tertiary	other	4	Moslem	Muganda	0	Negative	0	non
1545	25/34	Married	none/primary	peasant farm	1	Other	Muganda	0	Negative	0	non
1546	35+	Married	secondary/tertiary	salaried/business	5	Other	Munyankole	0	Negative	0	non
1547	25/34	Divorced	secondary/tertiary	peasant farm	1	Other	Muganda	0	Negative	0	non
1548	35+	Married	secondary/tertiary	other	3	Moslem	Muganda	0	Negative	0	non
1549	14/24	Married	secondary/tertiary	other	2	Catholic	Munyarwanda	0	Negative	1	very high
1550	14/24	Never married	none/primary	other	3	Catholic	Muganda	0	Negative	0	non
1551	14/24	Married	secondary/tertiary	peasant farm	2	Moslem	Other	0	Negative	0	non
1552	35+	Married	none/primary	peasant farm	1	Other	Muganda	0	Negative	0	non
1553	35+	Married	secondary/tertiary	peasant farm	5	Catholic	Muganda	0	Negative	0	non
1554	14/24	Never married	secondary/tertiary	market vendor	5	Other	Other	0	Negative	0	non
1555	25/34	Married	none/primary	peasant farm	1	Catholic	Munyarwanda	0	Positive	0	non
1556	35+	Divorced	none/primary	peasant farm	1	Catholic	Muganda	1	Negative	0	low
1557	14/24	Married	none/primary	peasant farm	2	Moslem	Munyarwanda	0	Negative	0	non
1558	14/24	Married	secondary/tertiary	other	1	Moslem	Munyankole	0	Negative	1	medium
1559	35+	Married	none/primary	peasant farm	2	Moslem	Muganda	0	Negative	0	non
1560	25/34	Married	none/primary	salaried/business	2	Catholic	Muganda	1	Positive	0	non
1561	14/24	Divorced	secondary/tertiary	fisherman	1	Moslem	Muganda	0	Negative	0	non
1562	35+	Married	none/primary	peasant farm	2	Catholic	Other	0	Negative	1	high
1563	25/34	Married	secondary/tertiary	peasant farm	2	Moslem	Other	0	Negative	0	non
1564	35+	Married	none/primary	other	2	Other	Other	0	Negative	0	non
1565	14/24	Married	secondary/tertiary	peasant farm	1	Catholic	Munyarwanda	0	Negative	1	medium
1566	14/24	Never married	secondary/tertiary	market vendor	2	Moslem	Muganda	0	Negative	0	non
1567	14/24	Married	none/primary	other	1	Catholic	Muganda	0	Negative	0	non
1568	35+	Married	none/primary	peasant farm	2	Protestant	Muganda	0	Negative	0	low
1569	14/24	Married	none/primary	other	2	Moslem	Muganda	0	Negative	0	non
1570	14/24	Never married	none/primary	other	2	Moslem	Muganda	0	Negative	0	non
1571	14/24	Never married	secondary/tertiary	not employed	2	Catholic	Muganda	0	Negative	1	medium
1572	35+	Married	none/primary	peasant farm	2	Catholic	Muganda	0	Negative	0	low
1573	25/34	Married	secondary/tertiary	salaried/business	3	Catholic	Muganda	0	Negative	0	non
1574	25/34	Divorced	none/primary	salaried/business	3	Catholic	Muganda	0	Negative	0	non
1575	25/34	Married	none/primary	peasant farm	2	Moslem	Muganda	0	Negative	0	non
1576	14/24	Never married	none/primary	peasant farm	2	Protestant	Muganda	0	Negative	0	non
1577	25/34	Married	none/primary	other	4	Catholic	Munyarwanda	0	Negative	1	high
1578	35+	Married	none/primary	peasant farm	3	Moslem	Muganda	0	Negative	0	non
1579	35+	Widowed	none/primary	other	4	Other	Muganda	0	Negative	0	non
1580	25/34	Married	none/primary	peasant farm	1	Catholic	Munyarwanda	0	Negative	0	non
1581	25/34	Married	secondary/tertiary	peasant farm	4	Protestant	Murundi	0	Negative	1	high
1582	35+	Married	none/primary	peasant farm	2	Moslem	Muganda	0	Negative	0	low
1583	25/34	Married	secondary/tertiary	peasant farm	1	Moslem	Other	0	Negative	0	non
1584	25/34	Married	none/primary	other	3	Other	Munyarwanda	1	Negative	0	non
1585	25/34	Married	none/primary	other	1	Catholic	Munyarwanda	0	Negative	1	medium
1586	25/34	Married	none/primary	salaried/business	2	Catholic	Muganda	0	Negative	0	low
1587	14/24	Married	none/primary	peasant farm	1	Other	Munyarwanda	0	Negative	0	non
1588	35+	Married	none/primary	peasant farm	1	Catholic	Munyarwanda	0	Negative	1	very high
1589	14/24	Divorced	none/primary	Restaurant/Bar	1	Protestant	Munyarwanda	0	Negative	1	high
1590	14/24	Never married	secondary/tertiary	peasant farm	3	Moslem	Muganda	0	Negative	0	non
1591	35+	Married	secondary/tertiary	salaried/business	5	Moslem	Muganda	0	Negative	0	non
1592	35+	Married	none/primary	peasant farm	4	Catholic	Mukiga	0	Negative	0	non
1593	25/34	Married	none/primary	peasant farm	1	Other	Other	0	Negative	0	non
1594	14/24	Married	none/primary	peasant farm	2	Protestant	Muganda	0	Negative	0	non
1595	14/24	Married	secondary/tertiary	peasant farm	1	Catholic	Muganda	0	Negative	0	non
1596	35+	Married	none/primary	other	1	Moslem	Muganda	0	Negative	0	non
1597	25/34	Divorced	none/primary	market vendor	3	Catholic	Muganda	1	Negative	0	non
1598	14/24	Married	none/primary	other	3	Moslem	Other	1	Negative	0	non
1599	35+	Married	none/primary	peasant farm	1	Catholic	Munyankole	1	Negative	1	very high
1600	14/24	Married	none/primary	peasant farm	1	Protestant	Munyarwanda	0	Negative	0	non
1601	35+	Married	none/primary	peasant farm	1	Catholic	Mutooro	0	Negative	0	non
1602	35+	Married	none/primary	peasant farm	1	Protestant	Munyarwanda	0	Negative	0	non
1603	35+	Married	none/primary	salaried/business	3	Moslem	Munyarwanda	0	Negative	0	non
1604	14/24	Married	none/primary	casual	1	Other	Muganda	0	Negative	0	non
1605	35+	Married	none/primary	peasant farm	3	Catholic	Other	0	Negative	0	low
1606	25/34	Married	secondary/tertiary	salaried/business	2	Moslem	Munyarwanda	0	Negative	0	non
1607	35+	Married	none/primary	peasant farm	3	Catholic	Munyarwanda	0	Negative	0	low
1608	25/34	Married	none/primary	peasant farm	1	Catholic	Muganda	1	Positive	0	non
1609	14/24	Never married	none/primary	fisherman	5	Catholic	Muganda	0	Negative	1	high
1610	25/34	Divorced	none/primary	market vendor	2	Catholic	Muganda	0	Positive	1	medium
1611	25/34	Divorced	secondary/tertiary	salaried/business	1	Catholic	Muganda	0	Negative	1	high
1612	14/24	Never married	secondary/tertiary	salaried/business	4	Protestant	Other	0	Negative	0	low
1613	14/24	Married	secondary/tertiary	salaried/business	2	Moslem	Munyankole	1	Negative	0	non
1614	25/34	Married	none/primary	peasant farm	2	Catholic	Munyarwanda	0	Negative	0	non
1615	14/24	Never married	none/primary	salaried/business	1	Protestant	Muganda	0	Negative	1	medium
1616	25/34	Married	none/primary	peasant farm	1	Moslem	Muganda	1	Negative	0	non
1617	14/24	Never married	none/primary	other	1	Catholic	Muganda	1	Negative	0	non
1618	14/24	Married	secondary/tertiary	not employed	4	Protestant	Muganda	0	Negative	0	non
1619	35+	Married	secondary/tertiary	peasant farm	2	Catholic	Muganda	0	Negative	1	medium
1620	35+	Married	secondary/tertiary	salaried/business	3	Catholic	Muganda	0	Negative	1	medium
1621	14/24	Never married	secondary/tertiary	other	5	Protestant	Muganda	0	Negative	0	low
1622	25/34	Divorced	none/primary	salaried/business	3	Catholic	Muganda	0	Negative	1	medium
1623	35+	Married	none/primary	peasant farm	2	Moslem	Munyankole	0	Negative	1	very high
1624	35+	Married	secondary/tertiary	peasant farm	4	Protestant	Muganda	0	Negative	0	non
1625	25/34	Married	none/primary	peasant farm	2	Catholic	Munyarwanda	0	Negative	0	low
1626	14/24	Married	secondary/tertiary	salaried/business	5	Other	Muganda	0	Negative	0	non
1627	14/24	Never married	secondary/tertiary	salaried/business	4	Catholic	Muganda	0	Negative	0	non
1628	35+	Married	none/primary	peasant farm	3	Catholic	Muganda	0	Negative	0	non
1629	14/24	Never married	secondary/tertiary	salaried/business	2	Protestant	Muganda	0	Negative	0	non
1630	14/24	Married	none/primary	Restaurant/Bar	1	Moslem	Munyankole	0	Negative	0	non
1631	35+	Divorced	none/primary	peasant farm	3	Catholic	Muganda	0	Negative	0	non
1632	25/34	Married	none/primary	peasant farm	1	Other	Munyoro	0	Negative	0	low
1633	14/24	Married	none/primary	Restaurant/Bar	2	Protestant	Munyankole	0	Negative	1	medium
1634	25/34	Married	secondary/tertiary	peasant farm	2	Catholic	Munyoro	0	Negative	0	low
1635	14/24	Never married	secondary/tertiary	not employed	5	Catholic	Muganda	0	Negative	0	non
1636	14/24	Divorced	none/primary	peasant farm	1	Catholic	Muganda	0	Negative	0	non
1637	35+	Divorced	none/primary	Restaurant/Bar	4	Catholic	Munyankole	1	Negative	1	high
1638	35+	Married	none/primary	salaried/business	5	Catholic	Muganda	0	Negative	1	medium
1639	25/34	Married	secondary/tertiary	other	3	Other	Mutooro	1	Negative	0	non
1640	25/34	Married	none/primary	peasant farm	1	Protestant	Muganda	0	Negative	0	non
1641	14/24	Divorced	none/primary	not employed	2	Moslem	Muganda	0	Negative	0	non
1642	14/24	Married	secondary/tertiary	peasant farm	1	Catholic	Muganda	0	Negative	0	non
1643	35+	Married	none/primary	other	5	Moslem	Muganda	0	Negative	0	non
1644	14/24	Never married	secondary/tertiary	peasant farm	5	Moslem	Mukiga	1	Negative	0	non
1645	25/34	Married	secondary/tertiary	salaried/business	3	Catholic	Munyankole	0	Positive	0	non
1646	25/34	Married	secondary/tertiary	peasant farm	1	Catholic	Muganda	0	Negative	0	non
1647	25/34	Married	none/primary	peasant farm	3	Protestant	Muganda	0	Negative	0	non
1648	25/34	Divorced	secondary/tertiary	other	3	Catholic	Munyarwanda	1	Negative	1	medium
1649	35+	Divorced	none/primary	casual	1	Catholic	Munyarwanda	0	Negative	1	medium
1650	14/24	Married	none/primary	peasant farm	1	Catholic	Munyarwanda	0	Negative	1	medium
1651	35+	Married	none/primary	peasant farm	1	Catholic	Muganda	0	Positive	0	non
1652	14/24	Never married	none/primary	peasant farm	5	Catholic	Muganda	0	Negative	0	non
1653	14/24	Never married	none/primary	peasant farm	2	Protestant	Munyarwanda	0	Negative	0	non
1654	35+	Married	secondary/tertiary	other	5	Moslem	Muganda	0	Negative	0	non
1655	35+	Divorced	none/primary	not employed	4	Other	Muganda	1	Positive	0	non
1656	25/34	Married	none/primary	salaried/business	1	Other	Munyarwanda	0	Negative	0	low
1657	14/24	Never married	none/primary	casual	2	Protestant	Muganda	0	Negative	0	low
1658	14/24	Divorced	none/primary	peasant farm	1	Catholic	Muganda	0	Negative	0	low
1659	35+	Married	none/primary	peasant farm	1	Protestant	Muganda	0	Negative	0	non
1660	25/34	Married	secondary/tertiary	peasant farm	3	Protestant	Munyankole	0	Negative	0	non
1661	35+	Married	none/primary	other	4	Moslem	Munyarwanda	1	Negative	0	non
1662	14/24	Divorced	none/primary	not employed	2	Other	Muganda	0	Negative	0	non
1663	14/24	Married	none/primary	peasant farm	2	Protestant	Muganda	1	Negative	0	non
1664	14/24	Never married	none/primary	salaried/business	2	Protestant	Munyankole	0	Negative	0	non
1665	35+	Married	none/primary	casual	1	Moslem	Muganda	0	Positive	1	very high
1666	25/34	Never married	secondary/tertiary	other	2	Catholic	Other	0	Negative	1	medium
1667	35+	Married	none/primary	peasant farm	2	Catholic	Mukiga	1	Negative	0	low
1668	35+	Married	none/primary	peasant farm	3	Catholic	Munyarwanda	0	Negative	1	high
1669	25/34	Married	none/primary	not employed	5	Moslem	Muganda	1	Negative	0	non
1670	14/24	Never married	secondary/tertiary	salaried/business	5	Moslem	Muganda	0	Negative	0	non
1671	14/24	Never married	none/primary	not employed	2	Catholic	Muganda	0	Negative	0	non
1672	25/34	Divorced	none/primary	peasant farm	1	Catholic	Muganda	0	Negative	0	low
1673	35+	Married	none/primary	peasant farm	1	Catholic	Muganda	0	Negative	0	low
1674	35+	Married	none/primary	peasant farm	1	Catholic	Munyankole	0	Negative	1	medium
1675	35+	Married	none/primary	salaried/business	3	Catholic	Muganda	1	Negative	1	medium
1676	35+	Divorced	none/primary	peasant farm	1	Catholic	Munyarwanda	0	Negative	1	high
1677	25/34	Married	none/primary	salaried/business	2	Moslem	Muganda	0	Negative	0	non
1678	25/34	Married	none/primary	peasant farm	4	Other	Munyankole	0	Negative	0	non
1679	25/34	Divorced	none/primary	peasant farm	1	Protestant	Munyarwanda	0	Negative	0	non
1680	14/24	Never married	none/primary	peasant farm	4	Catholic	Muganda	0	Negative	0	non
1681	14/24	Never married	none/primary	peasant farm	2	Catholic	Munyarwanda	0	Negative	0	low
1682	35+	Divorced	none/primary	peasant farm	1	Catholic	Other	0	Negative	1	medium
1683	25/34	Divorced	none/primary	peasant farm	1	Moslem	Muganda	0	Negative	0	non
1684	14/24	Married	none/primary	market vendor	2	Catholic	Muganda	0	Negative	0	non
1685	14/24	Married	none/primary	peasant farm	4	Catholic	Muganda	0	Negative	0	low
1686	25/34	Married	none/primary	peasant farm	2	Catholic	Muganda	0	Negative	0	low
1687	14/24	Married	none/primary	Restaurant/Bar	2	Protestant	Munyankole	0	Negative	0	non
1688	14/24	Never married	secondary/tertiary	peasant farm	3	Protestant	Munyarwanda	1	Negative	0	non
1689	14/24	Married	secondary/tertiary	not employed	2	Catholic	Muganda	0	Negative	1	medium
1690	14/24	Never married	none/primary	peasant farm	2	Catholic	Muganda	0	Negative	0	non
1691	35+	Divorced	none/primary	other	3	Protestant	Munyarwanda	1	Negative	0	low
1692	14/24	Never married	secondary/tertiary	salaried/business	4	Protestant	Munyankole	0	Negative	0	non
1693	14/24	Married	none/primary	salaried/business	1	Catholic	Muganda	0	Negative	0	non
1694	35+	Married	secondary/tertiary	other	4	Protestant	Munyankole	0	Negative	0	non
1695	25/34	Married	secondary/tertiary	salaried/business	4	Moslem	Muganda	0	Negative	0	non
1696	25/34	Married	none/primary	casual	1	Catholic	Other	1	Positive	0	low
1697	14/24	Never married	none/primary	peasant farm	2	Moslem	Muganda	0	Negative	0	low
1698	14/24	Never married	secondary/tertiary	other	3	Catholic	Muganda	0	Negative	0	non
1699	35+	Divorced	none/primary	peasant farm	1	Catholic	Muganda	0	Negative	0	non
1700	14/24	Married	none/primary	other	2	Protestant	Muganda	0	Negative	0	low
1701	35+	Married	none/primary	peasant farm	4	Catholic	Muganda	0	Negative	1	high
1702	25/34	Married	none/primary	other	1	Other	Munyankole	0	Negative	0	non
1703	35+	Married	none/primary	casual	1	Catholic	Munyoro	1	Negative	0	non
1704	14/24	Married	none/primary	peasant farm	1	Other	Munyarwanda	0	Negative	0	non
1705	35+	Married	none/primary	peasant farm	1	Catholic	Muganda	0	Negative	1	medium
1706	14/24	Married	none/primary	peasant farm	1	Moslem	Muganda	0	Negative	0	non
1707	35+	Never married	none/primary	peasant farm	1	Catholic	Munyankole	0	Negative	1	very high
1708	25/34	Married	none/primary	salaried/business	2	Moslem	Murundi	0	Negative	0	non
1709	35+	Married	none/primary	salaried/business	4	Catholic	Muganda	0	Negative	1	high
1710	25/34	Married	secondary/tertiary	casual	3	Catholic	Muganda	0	Negative	0	non
1711	25/34	Married	secondary/tertiary	peasant farm	1	Moslem	Muganda	0	Negative	0	non
1712	14/24	Never married	none/primary	other	4	Catholic	Muganda	0	Negative	0	non
1713	35+	Married	none/primary	peasant farm	1	Catholic	Munyankole	0	Negative	1	medium
1714	25/34	Married	none/primary	peasant farm	2	Catholic	Muganda	0	Negative	0	non
1715	25/34	Married	none/primary	peasant farm	1	Other	Muganda	0	Negative	0	low
1716	35+	Divorced	none/primary	peasant farm	5	Catholic	Munyarwanda	0	Negative	1	very high
1717	14/24	Divorced	none/primary	peasant farm	1	Catholic	Muganda	0	Negative	0	low
1718	25/34	Married	secondary/tertiary	salaried/business	2	Moslem	Muganda	0	Negative	0	non
1719	14/24	Married	none/primary	salaried/business	4	Catholic	Muganda	0	Negative	0	non
1720	14/24	Never married	none/primary	peasant farm	2	Moslem	Muganda	0	Negative	0	non
1721	35+	Married	none/primary	peasant farm	2	Catholic	Munyarwanda	0	Negative	0	non
1722	25/34	Married	none/primary	salaried/business	3	Protestant	Munyarwanda	0	Negative	0	low
1723	35+	Widowed	none/primary	peasant farm	5	Catholic	Mukiga	0	Negative	0	low
1724	25/34	Married	secondary/tertiary	not employed	3	Catholic	Munyarwanda	0	Negative	1	high
1725	25/34	Divorced	none/primary	peasant farm	1	Catholic	Muganda	0	Negative	0	non
1726	35+	Never married	none/primary	other	4	Other	Munyankole	1	Negative	0	non
1727	25/34	Married	secondary/tertiary	salaried/business	2	Moslem	Muganda	0	Negative	0	non
1728	25/34	Married	secondary/tertiary	salaried/business	4	Moslem	Muganda	0	Negative	0	non
1729	35+	Divorced	none/primary	not employed	3	Other	Other	0	Negative	0	non
1730	35+	Married	none/primary	salaried/business	5	Protestant	Muganda	1	Negative	1	very high
1731	35+	Married	none/primary	peasant farm	1	Catholic	Murundi	1	Negative	1	medium
1732	14/24	Never married	secondary/tertiary	not employed	5	Catholic	Muganda	0	Negative	0	low
1733	25/34	Divorced	secondary/tertiary	peasant farm	4	Moslem	Muganda	0	Negative	0	non
1734	25/34	Married	none/primary	other	4	Catholic	Muganda	0	Negative	1	very high
1735	35+	Married	none/primary	peasant farm	4	Catholic	Munyarwanda	0	Negative	1	medium
1736	35+	Married	none/primary	other	1	Other	Munyarwanda	0	Negative	0	non
1737	14/24	Divorced	none/primary	peasant farm	1	Catholic	Muganda	0	Positive	0	non
1738	35+	Married	none/primary	peasant farm	2	Moslem	Muganda	0	Negative	0	non
1739	14/24	Never married	secondary/tertiary	not employed	1	Protestant	Muganda	0	Negative	0	non
1740	35+	Married	none/primary	peasant farm	1	Protestant	Other	0	Negative	0	low
1741	14/24	Married	none/primary	peasant farm	1	Protestant	Muganda	0	Positive	0	non
1742	35+	Married	none/primary	peasant farm	1	Other	Munyankole	0	Negative	0	non
1743	14/24	Married	secondary/tertiary	peasant farm	1	Moslem	Muganda	0	Negative	0	non
1744	14/24	Never married	none/primary	other	1	Catholic	Munyankole	1	Negative	0	non
1745	14/24	Married	none/primary	other	1	Catholic	Muganda	0	Negative	0	non
1746	14/24	Married	none/primary	casual	1	Catholic	Murundi	0	Negative	1	high
1747	35+	Married	none/primary	peasant farm	2	Other	Muganda	0	Negative	0	non
1748	14/24	Married	none/primary	not employed	3	Other	Muganda	0	Negative	0	non
1749	14/24	Never married	secondary/tertiary	not employed	1	Catholic	Munyarwanda	1	Negative	0	low
1750	35+	Married	none/primary	peasant farm	2	Other	Murundi	0	Positive	0	non
1751	35+	Widowed	none/primary	peasant farm	2	Moslem	Muganda	0	Negative	0	non
1752	25/34	Married	secondary/tertiary	other	4	Protestant	Muganda	0	Negative	0	non
1753	25/34	Married	secondary/tertiary	other	2	Catholic	Other	0	Negative	0	non
1754	25/34	Married	none/primary	peasant farm	1	Catholic	Munyarwanda	0	Negative	0	non
1755	25/34	Married	none/primary	peasant farm	4	Catholic	Muganda	0	Negative	0	low
1756	35+	Married	none/primary	market vendor	3	Moslem	Munyankole	0	Negative	0	non
1757	25/34	Married	none/primary	peasant farm	1	Moslem	Munyankole	0	Negative	0	non
1758	25/34	Married	none/primary	peasant farm	1	Moslem	Muganda	0	Negative	0	non
1759	25/34	Married	secondary/tertiary	peasant farm	5	Other	Muganda	0	Negative	0	non
1760	14/24	Never married	secondary/tertiary	peasant farm	1	Catholic	Munyankole	0	Negative	0	non
1761	14/24	Never married	secondary/tertiary	not employed	4	Protestant	Muganda	0	Negative	0	non
1762	25/34	Married	none/primary	casual	2	Other	Muganda	1	Negative	0	non
1763	25/34	Married	secondary/tertiary	peasant farm	4	Moslem	Muganda	0	Negative	0	non
1764	14/24	Never married	secondary/tertiary	casual	3	Catholic	Muganda	0	Negative	0	non
1765	35+	Married	none/primary	peasant farm	1	Catholic	Munyarwanda	0	Negative	1	medium
1766	14/24	Never married	none/primary	salaried/business	2	Protestant	Muganda	0	Negative	0	non
1767	25/34	Married	none/primary	salaried/business	2	Moslem	Muganda	1	Negative	0	non
1768	14/24	Never married	secondary/tertiary	not employed	1	Catholic	Muganda	0	Negative	0	non
1769	35+	Married	secondary/tertiary	salaried/business	1	Catholic	Muganda	0	Negative	0	non
1770	14/24	Married	none/primary	peasant farm	3	Catholic	Murundi	0	Negative	0	low
1771	35+	Married	secondary/tertiary	other	2	Other	Mukiga	0	Negative	0	non
1772	35+	Married	none/primary	other	1	Catholic	Muganda	0	Negative	1	very high
1773	25/34	Never married	secondary/tertiary	market vendor	3	Catholic	Muganda	0	Negative	0	non
1774	25/34	Married	none/primary	peasant farm	1	Protestant	Mukiga	0	Negative	0	low
1775	35+	Married	secondary/tertiary	other	5	Moslem	Muganda	0	Negative	0	non
1776	25/34	Married	none/primary	peasant farm	1	Protestant	Munyankole	0	Negative	0	non
1777	14/24	Married	secondary/tertiary	salaried/business	4	Protestant	Muganda	0	Negative	0	non
1778	35+	Married	none/primary	peasant farm	3	Catholic	Muganda	0	Negative	1	high
1779	35+	Widowed	none/primary	not employed	1	Protestant	Munyarwanda	1	Positive	0	non
1780	14/24	Married	none/primary	salaried/business	2	Catholic	Muganda	0	Negative	0	low
1781	14/24	Married	none/primary	peasant farm	5	Catholic	Muganda	0	Negative	0	non
1782	35+	Married	none/primary	peasant farm	1	Catholic	Muganda	0	Negative	0	non
1783	14/24	Married	secondary/tertiary	other	1	Other	Munyarwanda	0	Negative	0	non
1784	35+	Divorced	none/primary	peasant farm	1	Moslem	Munyankole	1	Negative	0	non
1785	14/24	Married	secondary/tertiary	not employed	1	Moslem	Muganda	0	Negative	0	non
1786	14/24	Married	secondary/tertiary	salaried/business	2	Moslem	Muganda	0	Negative	0	non
1787	14/24	Married	none/primary	peasant farm	4	Protestant	Other	0	Negative	0	non
1788	35+	Married	none/primary	peasant farm	4	Protestant	Mukiga	0	Negative	0	non
1789	14/24	Married	none/primary	Restaurant/Bar	2	Other	Munyarwanda	0	Negative	0	non
1790	35+	Widowed	none/primary	peasant farm	2	Protestant	Munyarwanda	1	Negative	0	low
1791	14/24	Never married	secondary/tertiary	casual	2	Catholic	Muganda	0	Negative	0	non
1792	14/24	Married	none/primary	not employed	5	Protestant	Munyankole	0	Negative	0	non
1793	35+	Married	none/primary	casual	3	Other	Munyarwanda	1	Negative	1	medium
1794	25/34	Married	none/primary	peasant farm	1	Protestant	Muganda	0	Negative	0	low
1795	25/34	Divorced	none/primary	other	2	Catholic	Muganda	0	Negative	0	low
1796	14/24	Never married	none/primary	peasant farm	1	Protestant	Munyarwanda	0	Negative	0	non
1797	25/34	Never married	secondary/tertiary	not employed	2	Other	Munyarwanda	0	Negative	0	non
1798	25/34	Married	none/primary	peasant farm	1	Catholic	Munyarwanda	0	Positive	0	low
1799	25/34	Married	none/primary	peasant farm	1	Other	Muganda	0	Negative	0	non
1800	14/24	Married	none/primary	peasant farm	3	Other	Munyarwanda	0	Negative	0	non
1801	25/34	Married	none/primary	peasant farm	4	Protestant	Muganda	1	Negative	0	non
1802	35+	Married	secondary/tertiary	peasant farm	1	Catholic	Muganda	0	Negative	0	low
1803	14/24	Married	secondary/tertiary	other	1	Moslem	Muganda	0	Negative	0	non
1804	14/24	Divorced	none/primary	not employed	1	Catholic	Muganda	0	Negative	1	medium
1805	14/24	Married	none/primary	peasant farm	2	Catholic	Munyarwanda	0	Negative	0	non
1806	25/34	Divorced	none/primary	not employed	1	Other	Muganda	0	Negative	0	non
1807	35+	Married	secondary/tertiary	salaried/business	4	Protestant	Muganda	0	Negative	0	non
1808	25/34	Divorced	none/primary	peasant farm	3	Moslem	Muganda	0	Negative	0	non
1809	35+	Married	none/primary	peasant farm	2	Catholic	Muganda	0	Negative	1	high
1810	35+	Married	none/primary	peasant farm	4	Catholic	Munyarwanda	1	Negative	1	medium
1811	35+	Married	none/primary	not employed	2	Catholic	Munyarwanda	0	Negative	1	medium
1812	14/24	Married	none/primary	peasant farm	1	Protestant	Muganda	0	Negative	0	non
1813	25/34	Married	secondary/tertiary	peasant farm	5	Moslem	Muganda	0	Negative	0	non
1814	35+	Divorced	none/primary	not employed	4	Protestant	Muganda	1	Negative	0	non
1815	14/24	Married	secondary/tertiary	salaried/business	1	Catholic	Muganda	0	Negative	0	non
1816	14/24	Never married	none/primary	fisherman	2	Protestant	Munyankole	0	Negative	0	non
1817	14/24	Married	secondary/tertiary	peasant farm	1	Catholic	Other	0	Negative	1	medium
1818	35+	Married	none/primary	peasant farm	1	Other	Munyankole	0	Negative	0	non
1819	25/34	Married	none/primary	Restaurant/Bar	4	Protestant	Munyarwanda	0	Positive	0	low
1820	14/24	Never married	none/primary	peasant farm	5	Catholic	Muganda	0	Negative	0	non
1821	14/24	Married	none/primary	peasant farm	2	Protestant	Muganda	0	Negative	0	non
1822	14/24	Married	secondary/tertiary	other	4	Catholic	Muganda	0	Negative	0	non
1823	25/34	Married	none/primary	peasant farm	1	Catholic	Munyarwanda	0	Negative	0	non
1824	14/24	Married	none/primary	not employed	4	Catholic	Munyoro	0	Negative	0	low
1825	35+	Widowed	secondary/tertiary	peasant farm	5	Catholic	Mukiga	0	Negative	0	low
1826	35+	Widowed	none/primary	peasant farm	1	Other	Muganda	0	Negative	0	non
1827	14/24	Married	none/primary	salaried/business	5	Catholic	Muganda	0	Negative	0	non
1828	35+	Divorced	secondary/tertiary	peasant farm	1	Catholic	Muganda	0	Negative	0	low
1829	35+	Married	secondary/tertiary	peasant farm	2	Catholic	Muganda	1	Negative	0	non
1830	35+	Married	none/primary	market vendor	1	Catholic	Muganda	0	Negative	0	low
1831	25/34	Married	secondary/tertiary	salaried/business	1	Catholic	Muganda	0	Negative	0	non
1832	35+	Married	secondary/tertiary	peasant farm	1	Protestant	Mukiga	0	Negative	0	low
1833	25/34	Married	none/primary	peasant farm	2	Catholic	Muganda	0	Negative	0	non
1834	14/24	Divorced	none/primary	fisherman	2	Other	Muganda	0	Negative	1	medium
1835	35+	Divorced	none/primary	other	4	Other	Muganda	0	Positive	0	non
1836	14/24	Married	secondary/tertiary	salaried/business	2	Other	Munyankole	0	Negative	0	non
1837	25/34	Married	none/primary	peasant farm	3	Catholic	Muganda	0	Negative	1	medium
1838	35+	Married	secondary/tertiary	peasant farm	2	Protestant	Muganda	0	Negative	0	non
1839	14/24	Never married	none/primary	peasant farm	4	Protestant	Muganda	0	Negative	0	non
1840	14/24	Never married	secondary/tertiary	not employed	4	Moslem	Muganda	0	Negative	0	non
1841	35+	Divorced	none/primary	peasant farm	3	Catholic	Muganda	1	Positive	0	non
1842	35+	Married	none/primary	other	5	Other	Muganda	1	Negative	0	non
1843	25/34	Married	none/primary	peasant farm	2	Catholic	Munyankole	0	Negative	0	low
1844	25/34	Never married	none/primary	other	2	Catholic	Muganda	0	Negative	0	non
1845	35+	Married	secondary/tertiary	peasant farm	3	Protestant	Muganda	0	Negative	0	non
1846	14/24	Divorced	none/primary	peasant farm	2	Moslem	Muganda	0	Negative	0	non
1847	35+	Divorced	none/primary	fisherman	1	Catholic	Muganda	0	Negative	0	low
1848	25/34	Married	none/primary	peasant farm	5	Catholic	Other	1	Negative	0	non
1849	25/34	Divorced	none/primary	peasant farm	1	Protestant	Muganda	1	Negative	0	low
1850	25/34	Married	none/primary	other	2	Moslem	Muganda	1	Negative	0	non
1851	25/34	Married	none/primary	peasant farm	1	Moslem	Muganda	0	Negative	0	non
1852	25/34	Married	secondary/tertiary	peasant farm	4	Moslem	Muganda	0	Negative	0	non
1853	35+	Married	secondary/tertiary	other	4	Moslem	Muganda	0	Negative	0	non
1854	25/34	Married	secondary/tertiary	salaried/business	2	Protestant	Munyankole	0	Negative	0	non
1855	14/24	Married	secondary/tertiary	salaried/business	2	Other	Munyarwanda	0	Negative	0	non
1856	25/34	Married	none/primary	peasant farm	3	Protestant	Munyankole	0	Negative	0	non
1857	14/24	Never married	secondary/tertiary	peasant farm	1	Catholic	Munyarwanda	0	Negative	0	non
1858	35+	Divorced	none/primary	peasant farm	3	Catholic	Murundi	0	Negative	0	non
1859	25/34	Married	none/primary	other	2	Moslem	Muganda	0	Negative	0	low
1860	35+	Married	none/primary	peasant farm	5	Protestant	Muganda	0	Negative	0	non
1861	35+	Married	none/primary	peasant farm	1	Catholic	Muganda	0	Positive	0	non
1862	35+	Married	none/primary	salaried/business	2	Catholic	Muganda	0	Negative	0	non
1863	25/34	Married	none/primary	peasant farm	1	Moslem	Muganda	1	Negative	0	non
1864	25/34	Married	secondary/tertiary	Restaurant/Bar	3	Catholic	Munyoro	0	Negative	0	low
1865	14/24	Never married	none/primary	peasant farm	3	Catholic	Muganda	0	Negative	0	non
1866	14/24	Never married	none/primary	other	1	Catholic	Muganda	0	Negative	0	non
1867	35+	Married	secondary/tertiary	other	2	Other	Muganda	0	Negative	0	non
1868	35+	Widowed	none/primary	peasant farm	1	Catholic	Munyankole	0	Negative	1	very high
1869	35+	Married	none/primary	casual	1	Protestant	Muganda	0	Negative	0	non
1870	35+	Married	none/primary	peasant farm	2	Other	Muganda	0	Negative	0	non
1871	25/34	Married	none/primary	peasant farm	1	Catholic	Murundi	0	Negative	0	low
1872	14/24	Divorced	none/primary	peasant farm	1	Other	Munyarwanda	0	Positive	1	medium
1873	35+	Married	none/primary	peasant farm	1	Catholic	Other	0	Negative	1	medium
1874	25/34	Married	none/primary	peasant farm	1	Protestant	Mukiga	0	Negative	1	medium
1875	14/24	Married	secondary/tertiary	not employed	4	Protestant	Muganda	0	Negative	0	non
1876	25/34	Divorced	secondary/tertiary	salaried/business	1	Catholic	Muganda	0	Negative	0	non
1877	14/24	Never married	secondary/tertiary	not employed	5	Catholic	Muganda	0	Negative	0	non
1878	14/24	Married	none/primary	peasant farm	3	Protestant	Munyankole	0	Positive	0	non
1879	35+	Married	none/primary	other	3	Catholic	Muganda	0	Negative	0	non
1880	14/24	Married	none/primary	peasant farm	3	Catholic	Muganda	0	Negative	0	non
1881	35+	Married	none/primary	peasant farm	1	Catholic	Muganda	0	Negative	0	low
1882	35+	Divorced	secondary/tertiary	Restaurant/Bar	2	Catholic	Muganda	0	Negative	1	medium
1883	35+	Married	none/primary	salaried/business	5	Moslem	Muganda	0	Negative	0	non
1884	14/24	Never married	secondary/tertiary	not employed	3	Catholic	Munyarwanda	0	Negative	0	non
1885	35+	Married	secondary/tertiary	not employed	5	Catholic	Muganda	0	Negative	0	non
1886	25/34	Married	none/primary	peasant farm	1	Catholic	Munyarwanda	0	Negative	0	low
1887	35+	Divorced	none/primary	peasant farm	1	Other	Munyarwanda	0	Negative	0	non
1888	14/24	Married	none/primary	peasant farm	1	Protestant	Murundi	0	Negative	1	medium
1889	25/34	Married	secondary/tertiary	peasant farm	4	Moslem	Muganda	1	Negative	0	non
1890	25/34	Married	secondary/tertiary	other	3	Protestant	Muganda	0	Negative	0	non
1891	25/34	Married	none/primary	peasant farm	2	Protestant	Muganda	0	Negative	0	non
1892	14/24	Never married	none/primary	peasant farm	1	Protestant	Muganda	0	Negative	1	high
1893	14/24	Married	none/primary	fisherman	2	Protestant	Munyankole	0	Negative	0	low
1894	25/34	Married	none/primary	peasant farm	3	Protestant	Munyankole	0	Negative	0	non
1895	35+	Married	secondary/tertiary	other	1	Moslem	Muganda	0	Negative	0	non
1896	14/24	Divorced	secondary/tertiary	not employed	2	Catholic	Muganda	0	Negative	0	non
1897	35+	Divorced	none/primary	peasant farm	1	Catholic	Munyarwanda	1	Positive	0	non
1898	35+	Married	none/primary	peasant farm	1	Protestant	Muganda	0	Negative	0	low
1899	14/24	Married	none/primary	peasant farm	1	Protestant	Munyarwanda	0	Negative	0	low
1900	14/24	Never married	secondary/tertiary	other	1	Catholic	Muganda	1	Negative	0	non
1901	25/34	Married	secondary/tertiary	peasant farm	5	Other	Muganda	0	Negative	0	non
1902	25/34	Married	none/primary	peasant farm	3	Catholic	Munyarwanda	1	Negative	0	low
1903	35+	Married	secondary/tertiary	peasant farm	4	Protestant	Munyankole	0	Negative	0	non
1904	35+	Married	none/primary	peasant farm	1	Catholic	Munyarwanda	0	Negative	1	medium
1905	35+	Divorced	none/primary	other	2	Catholic	Muganda	0	Negative	1	high
1906	14/24	Divorced	none/primary	fisherman	4	Protestant	Muganda	0	Negative	1	high
1907	25/34	Married	none/primary	salaried/business	1	Moslem	Muganda	0	Negative	0	non
1908	35+	Married	none/primary	peasant farm	1	Catholic	Other	0	Negative	0	low
1909	14/24	Never married	secondary/tertiary	not employed	1	Moslem	Muganda	0	Negative	0	non
1910	35+	Married	none/primary	peasant farm	4	Moslem	Munyankole	0	Negative	0	non
1911	35+	Married	none/primary	peasant farm	4	Catholic	Other	0	Negative	0	non
1912	14/24	Married	none/primary	peasant farm	1	Protestant	Munyankole	0	Negative	0	low
1913	14/24	Never married	none/primary	peasant farm	1	Catholic	Munyarwanda	0	Negative	1	very high
1914	25/34	Married	none/primary	peasant farm	4	Other	Munyankole	0	Negative	0	non
1915	14/24	Married	none/primary	peasant farm	1	Catholic	Muganda	0	Negative	1	high
1916	35+	Married	none/primary	peasant farm	4	Catholic	Muganda	1	Negative	0	non
1917	14/24	Married	secondary/tertiary	peasant farm	5	Other	Munyarwanda	0	Negative	0	non
1918	25/34	Married	secondary/tertiary	peasant farm	2	Moslem	Muganda	0	Negative	0	non
1919	35+	Married	secondary/tertiary	other	4	Protestant	Munyankole	0	Negative	0	non
1920	14/24	Married	secondary/tertiary	peasant farm	2	Protestant	Munyankole	0	Negative	0	non
1921	25/34	Divorced	secondary/tertiary	other	4	Protestant	Muganda	1	Negative	0	low
1922	14/24	Divorced	none/primary	peasant farm	2	Other	Munyankole	0	Negative	0	non
1923	35+	Married	none/primary	peasant farm	3	Catholic	Muganda	1	Negative	1	medium
1924	35+	Married	none/primary	salaried/business	1	Moslem	Munyankole	0	Negative	0	non
1925	25/34	Never married	none/primary	peasant farm	2	Moslem	Other	0	Negative	1	very high
1926	25/34	Never married	none/primary	peasant farm	1	Catholic	Muganda	0	Negative	0	non
1927	25/34	Married	none/primary	peasant farm	1	Catholic	Mutooro	0	Negative	0	non
1928	14/24	Never married	secondary/tertiary	peasant farm	3	Protestant	Muganda	0	Negative	0	non
1929	35+	Married	none/primary	peasant farm	1	Catholic	Muganda	0	Negative	0	non
1930	14/24	Divorced	none/primary	peasant farm	3	Moslem	Muganda	0	Negative	0	non
1931	14/24	Never married	none/primary	peasant farm	5	Catholic	Munyarwanda	0	Negative	0	non
1932	25/34	Divorced	secondary/tertiary	salaried/business	3	Protestant	Mukiga	0	Negative	0	non
1933	35+	Divorced	none/primary	salaried/business	1	Protestant	Muganda	0	Positive	1	very high
1934	35+	Married	secondary/tertiary	salaried/business	4	Catholic	Muganda	0	Negative	0	low
1935	14/24	Married	none/primary	casual	4	Catholic	Munyarwanda	0	Negative	0	non
1936	35+	Married	none/primary	peasant farm	2	Catholic	Munyarwanda	0	Negative	0	non
1937	14/24	Never married	none/primary	salaried/business	2	Moslem	Muganda	0	Negative	0	non
1938	35+	Married	none/primary	peasant farm	1	Catholic	Muganda	0	Negative	0	low
1939	14/24	Never married	secondary/tertiary	not employed	3	Catholic	Muganda	0	Negative	0	non
1940	35+	Married	none/primary	other	2	Catholic	Muganda	1	Negative	1	medium
1941	35+	Divorced	secondary/tertiary	Restaurant/Bar	2	Catholic	Munyarwanda	0	Positive	0	low
1942	14/24	Married	none/primary	peasant farm	1	Other	Munyankole	0	Negative	1	medium
1943	14/24	Married	none/primary	peasant farm	1	Catholic	Muganda	0	Negative	0	low
1944	14/24	Never married	none/primary	peasant farm	2	Moslem	Muganda	0	Negative	0	non
1945	14/24	Never married	none/primary	other	1	Catholic	Murundi	0	Negative	1	medium
1946	35+	Married	none/primary	peasant farm	3	Moslem	Muganda	0	Negative	0	non
1947	14/24	Never married	secondary/tertiary	other	5	Protestant	Muganda	0	Negative	0	non
1948	14/24	Married	secondary/tertiary	salaried/business	2	Catholic	Muganda	0	Negative	0	non
1949	25/34	Never married	none/primary	peasant farm	2	Protestant	Munyankole	0	Positive	0	non
1950	35+	Married	none/primary	peasant farm	3	Moslem	Munyankole	0	Positive	1	medium
1951	35+	Married	secondary/tertiary	other	5	Catholic	Muganda	0	Negative	0	non
1952	25/34	Never married	secondary/tertiary	salaried/business	2	Catholic	Muganda	1	Negative	0	non
1953	14/24	Never married	none/primary	not employed	1	Protestant	Murundi	0	Negative	0	non
1954	25/34	Married	secondary/tertiary	peasant farm	1	Moslem	Munyarwanda	0	Negative	0	non
1955	25/34	Divorced	none/primary	peasant farm	1	Catholic	Muganda	0	Positive	0	non
1956	14/24	Divorced	none/primary	market vendor	3	Protestant	Other	0	Negative	0	non
1957	35+	Married	none/primary	fisherman	1	Protestant	Munyarwanda	0	Negative	1	high
1958	25/34	Married	secondary/tertiary	salaried/business	1	Moslem	Muganda	0	Negative	0	non
1959	35+	Married	none/primary	peasant farm	4	Moslem	Muganda	0	Negative	0	non
1960	25/34	Married	secondary/tertiary	other	3	Catholic	Muganda	1	Negative	0	non
1961	25/34	Married	none/primary	peasant farm	2	Moslem	Muganda	0	Negative	0	non
1962	25/34	Married	none/primary	peasant farm	1	Catholic	Muganda	0	Negative	0	low
1963	14/24	Married	none/primary	peasant farm	1	Protestant	Muganda	0	Negative	0	non
1964	14/24	Married	none/primary	peasant farm	1	Other	Munyarwanda	0	Negative	1	medium
1965	14/24	Married	none/primary	other	1	Catholic	Munyankole	0	Negative	1	medium
1966	35+	Married	none/primary	peasant farm	1	Catholic	Murundi	0	Negative	0	low
1967	25/34	Never married	secondary/tertiary	salaried/business	5	Catholic	Munyarwanda	0	Negative	1	high
1968	14/24	Never married	secondary/tertiary	peasant farm	1	Protestant	Muganda	1	Negative	0	low
1969	35+	Married	secondary/tertiary	other	5	Catholic	Muganda	0	Negative	0	non
1970	25/34	Never married	none/primary	peasant farm	1	Protestant	Muganda	0	Negative	0	low
1971	35+	Divorced	secondary/tertiary	peasant farm	2	Catholic	Muganda	0	Positive	0	non
1972	25/34	Married	secondary/tertiary	peasant farm	1	Protestant	Muganda	0	Negative	0	non
1973	14/24	Divorced	secondary/tertiary	other	3	Protestant	Muganda	1	Negative	0	non
1974	35+	Married	none/primary	salaried/business	5	Catholic	Muganda	0	Negative	0	non
1975	14/24	Married	none/primary	peasant farm	4	Catholic	Munyarwanda	0	Negative	0	non
1976	35+	Married	none/primary	peasant farm	2	Other	Muganda	1	Negative	0	non
1977	14/24	Never married	secondary/tertiary	other	2	Protestant	Munyoro	1	Negative	0	non
1978	35+	Divorced	secondary/tertiary	peasant farm	2	Moslem	Muganda	0	Negative	0	non
1979	14/24	Never married	none/primary	salaried/business	3	Moslem	Muganda	0	Negative	0	non
1980	35+	Married	none/primary	other	2	Other	Muganda	0	Negative	1	high
1981	35+	Married	none/primary	peasant farm	1	Catholic	Muganda	0	Negative	0	non
1982	14/24	Never married	secondary/tertiary	not employed	4	Protestant	Munyankole	0	Negative	0	non
1983	25/34	Married	secondary/tertiary	not employed	1	Catholic	Muganda	0	Negative	0	non
1984	35+	Married	secondary/tertiary	salaried/business	5	Catholic	Muganda	0	Negative	1	medium
1985	14/24	Never married	none/primary	fisherman	1	Moslem	Muganda	0	Negative	0	non
1986	25/34	Married	none/primary	peasant farm	2	Moslem	Muganda	0	Negative	0	non
1987	35+	Married	none/primary	peasant farm	2	Protestant	Munyarwanda	0	Negative	0	non
1988	14/24	Married	secondary/tertiary	other	3	Catholic	Munyarwanda	0	Negative	1	medium
1989	35+	Married	secondary/tertiary	peasant farm	1	Moslem	Muganda	0	Negative	0	non
1990	35+	Married	none/primary	salaried/business	4	Protestant	Muganda	1	Negative	0	low
1991	14/24	Married	none/primary	salaried/business	4	Other	Munyankole	0	Negative	0	non
1992	25/34	Married	secondary/tertiary	peasant farm	2	Protestant	Muganda	0	Negative	0	low
1993	14/24	Divorced	secondary/tertiary	salaried/business	2	Catholic	Muganda	1	Negative	1	medium
1994	35+	Married	none/primary	fisherman	1	Catholic	Mukiga	0	Negative	1	high
1995	14/24	Never married	none/primary	other	1	Catholic	Muganda	0	Negative	1	medium
1996	25/34	Married	none/primary	other	2	Catholic	Muganda	0	Negative	0	low
1997	25/34	Divorced	none/primary	peasant farm	2	Other	Muganda	0	Negative	0	low
1998	14/24	Married	secondary/tertiary	peasant farm	2	Catholic	Munyankole	0	Negative	0	non
1999	35+	Divorced	none/primary	peasant farm	1	Catholic	Muganda	1	Negative	0	non
2000	25/34	Married	none/primary	not employed	2	Catholic	Mutooro	0	Negative	1	high
2001	25/34	Divorced	secondary/tertiary	other	3	Other	Muganda	1	Negative	0	non
2002	35+	Married	none/primary	peasant farm	2	Catholic	Muganda	1	Positive	0	non
2003	35+	Married	secondary/tertiary	salaried/business	4	Moslem	Muganda	0	Negative	0	non
2004	25/34	Married	none/primary	peasant farm	1	Catholic	Muganda	0	Negative	1	very high
2005	35+	Married	none/primary	casual	3	Moslem	Muganda	0	Negative	0	non
2006	35+	Married	none/primary	peasant farm	1	Moslem	Muganda	0	Negative	0	non
2007	35+	Married	none/primary	peasant farm	1	Protestant	Other	0	Negative	1	high
2008	35+	Married	none/primary	other	1	Other	Munyankole	1	Negative	0	non
2009	25/34	Married	none/primary	peasant farm	1	Catholic	Muganda	0	Negative	0	non
2010	35+	Divorced	none/primary	peasant farm	1	Protestant	Other	0	Negative	0	non
2011	14/24	Never married	secondary/tertiary	salaried/business	1	Protestant	Other	0	Negative	1	medium
2012	25/34	Married	secondary/tertiary	peasant farm	2	Catholic	Muganda	0	Negative	0	low
2013	35+	Never married	none/primary	peasant farm	1	Catholic	Muganda	1	Negative	0	non
2014	25/34	Married	none/primary	other	2	Catholic	Muganda	0	Negative	0	low
2015	25/34	Married	none/primary	peasant farm	2	Catholic	Muganda	0	Negative	0	non
2016	35+	Divorced	secondary/tertiary	salaried/business	5	Catholic	Muganda	0	Negative	1	medium
2017	35+	Married	none/primary	market vendor	1	Catholic	Muganda	1	Negative	0	low
2018	25/34	Married	none/primary	peasant farm	2	Protestant	Muganda	0	Positive	0	non
2019	25/34	Never married	none/primary	peasant farm	3	Catholic	Muganda	0	Negative	0	low
2020	14/24	Never married	secondary/tertiary	other	1	Moslem	Muganda	0	Negative	0	non
2021	14/24	Married	none/primary	peasant farm	2	Catholic	Muganda	0	Negative	0	non
2022	35+	Divorced	none/primary	peasant farm	2	Other	Munyarwanda	0	Negative	0	non
2023	35+	Widowed	none/primary	peasant farm	1	Catholic	Muganda	0	Negative	0	low
2024	35+	Widowed	secondary/tertiary	salaried/business	2	Moslem	Muganda	1	Negative	0	non
2025	25/34	Married	none/primary	peasant farm	2	Protestant	Munyarwanda	0	Negative	0	non
2026	25/34	Married	secondary/tertiary	peasant farm	4	Protestant	Muganda	0	Negative	0	non
2027	14/24	Never married	secondary/tertiary	peasant farm	1	Other	Muganda	1	Negative	0	non
2028	35+	Married	none/primary	peasant farm	2	Moslem	Muganda	0	Negative	0	non
2029	14/24	Married	secondary/tertiary	other	3	Catholic	Muganda	0	Negative	0	low
2030	35+	Divorced	none/primary	peasant farm	1	Catholic	Munyarwanda	0	Negative	0	non
2031	35+	Married	none/primary	peasant farm	1	Catholic	Muganda	0	Negative	0	non
2032	35+	Married	none/primary	peasant farm	1	Protestant	Munyarwanda	0	Negative	1	very high
2033	25/34	Married	secondary/tertiary	salaried/business	1	Catholic	Muganda	0	Positive	0	low
2034	35+	Married	none/primary	peasant farm	1	Catholic	Munyankole	0	Positive	0	low
2035	14/24	Married	none/primary	peasant farm	1	Catholic	Murundi	0	Negative	0	non
2036	25/34	Married	none/primary	salaried/business	5	Catholic	Other	0	Negative	0	non
2037	14/24	Married	none/primary	peasant farm	1	Catholic	Muganda	0	Negative	0	non
2038	25/34	Never married	secondary/tertiary	peasant farm	3	Moslem	Muganda	0	Negative	0	non
2039	25/34	Married	secondary/tertiary	other	5	Other	Muganda	0	Negative	0	non
2040	35+	Married	none/primary	peasant farm	5	Catholic	Muganda	0	Negative	0	low
2041	35+	Married	none/primary	peasant farm	2	Protestant	Other	0	Negative	0	low
2042	25/34	Married	none/primary	peasant farm	2	Catholic	Muganda	0	Negative	0	low
2043	25/34	Divorced	secondary/tertiary	Restaurant/Bar	3	Catholic	Muganda	0	Negative	1	very high
2044	35+	Married	none/primary	peasant farm	1	Other	Munyarwanda	0	Negative	0	non
2045	25/34	Divorced	none/primary	peasant farm	2	Other	Muganda	0	Negative	0	non
2046	14/24	Divorced	none/primary	other	1	Protestant	Murundi	0	Negative	0	non
2047	25/34	Married	none/primary	peasant farm	1	Catholic	Other	0	Negative	0	non
2048	35+	Married	none/primary	peasant farm	1	Other	Munyarwanda	0	Negative	0	low
2049	25/34	Married	none/primary	other	2	Other	Munyankole	1	Negative	0	non
2050	25/34	Married	secondary/tertiary	salaried/business	5	Catholic	Other	0	Negative	1	medium
2051	35+	Married	none/primary	peasant farm	2	Protestant	Muganda	0	Negative	0	low
2052	25/34	Married	secondary/tertiary	peasant farm	5	Catholic	Muganda	0	Negative	0	low
2053	14/24	Never married	secondary/tertiary	Restaurant/Bar	5	Other	Munyarwanda	1	Negative	0	non
2054	14/24	Married	none/primary	other	2	Moslem	Muganda	0	Negative	0	non
2055	14/24	Never married	none/primary	other	2	Catholic	Muganda	0	Negative	0	non
2056	25/34	Divorced	secondary/tertiary	salaried/business	4	Catholic	Muganda	0	Negative	0	non
2057	14/24	Never married	none/primary	peasant farm	1	Catholic	Munyarwanda	0	Negative	0	low
2058	14/24	Never married	secondary/tertiary	not employed	1	Catholic	Muganda	0	Negative	0	non
2059	35+	Married	none/primary	peasant farm	2	Catholic	Muganda	0	Negative	1	medium
2060	25/34	Divorced	none/primary	other	1	Other	Munyankole	0	Negative	0	non
2061	35+	Married	none/primary	peasant farm	2	Other	Munyarwanda	0	Negative	0	low
2062	25/34	Married	none/primary	salaried/business	5	Protestant	Muganda	0	Negative	0	low
2063	14/24	Never married	secondary/tertiary	not employed	2	Other	Muganda	0	Negative	0	non
2064	25/34	Divorced	none/primary	peasant farm	1	Moslem	Muganda	0	Negative	0	non
2065	25/34	Never married	secondary/tertiary	not employed	4	Moslem	Muganda	0	Negative	0	non
2066	25/34	Divorced	none/primary	peasant farm	1	Catholic	Muganda	0	Negative	1	high
2067	25/34	Never married	none/primary	peasant farm	2	Moslem	Muganda	0	Negative	0	non
2068	35+	Married	none/primary	fisherman	1	Moslem	Muganda	1	Negative	0	non
2069	35+	Divorced	none/primary	peasant farm	1	Moslem	Munyankole	0	Negative	0	non
2070	14/24	Married	none/primary	peasant farm	3	Other	Other	0	Negative	0	non
2071	35+	Married	none/primary	peasant farm	2	Catholic	Muganda	0	Negative	0	non
2072	35+	Married	secondary/tertiary	other	4	Moslem	Muganda	1	Negative	0	non
2073	35+	Divorced	secondary/tertiary	peasant farm	2	Catholic	Muganda	0	Negative	1	medium
2074	35+	Married	none/primary	peasant farm	1	Protestant	Other	0	Negative	0	non
2075	25/34	Married	none/primary	peasant farm	1	Protestant	Muganda	0	Negative	0	low
2076	35+	Married	none/primary	peasant farm	1	Other	Munyankole	0	Negative	0	non
2077	35+	Married	none/primary	peasant farm	1	Catholic	Muganda	0	Negative	0	low
2078	35+	Married	none/primary	peasant farm	3	Other	Mukiga	0	Negative	0	non
2079	35+	Married	none/primary	peasant farm	2	Other	Muganda	0	Negative	0	low
2080	35+	Married	none/primary	peasant farm	4	Catholic	Muganda	0	Negative	1	very high
2081	14/24	Never married	secondary/tertiary	not employed	1	Protestant	Munyoro	0	Negative	0	non
2082	35+	Married	none/primary	peasant farm	4	Moslem	Muganda	1	Negative	0	non
2083	14/24	Never married	none/primary	fisherman	1	Catholic	Munyankole	0	Negative	0	low
2084	25/34	Divorced	none/primary	salaried/business	4	Catholic	Muganda	0	Negative	1	medium
2085	14/24	Never married	none/primary	peasant farm	4	Moslem	Other	0	Negative	0	non
2086	35+	Married	none/primary	peasant farm	3	Catholic	Muganda	0	Negative	1	very high
2087	35+	Married	none/primary	peasant farm	4	Protestant	Muganda	0	Negative	0	non
2088	35+	Married	none/primary	peasant farm	1	Protestant	Munyankole	0	Negative	0	non
2089	25/34	Married	secondary/tertiary	other	3	Protestant	Muganda	0	Negative	0	non
2090	35+	Married	none/primary	peasant farm	1	Other	Muganda	0	Negative	0	non
2091	14/24	Never married	secondary/tertiary	market vendor	2	Moslem	Muganda	0	Negative	0	non
2092	35+	Divorced	none/primary	peasant farm	1	Protestant	Munyarwanda	1	Negative	1	medium
2093	35+	Widowed	none/primary	other	3	Catholic	Munyankole	1	Negative	1	medium
2094	14/24	Married	none/primary	peasant farm	1	Catholic	Muganda	1	Negative	0	low
2095	35+	Married	secondary/tertiary	other	3	Catholic	Muganda	0	Negative	0	low
2096	35+	Married	none/primary	peasant farm	4	Moslem	Muganda	0	Positive	0	non
2097	25/34	Divorced	none/primary	peasant farm	2	Catholic	Muganda	1	Negative	0	non
2098	35+	Married	none/primary	other	5	Moslem	Muganda	0	Negative	0	non
2099	14/24	Never married	secondary/tertiary	not employed	2	Moslem	Muganda	0	Negative	0	non
2100	35+	Married	none/primary	other	4	Moslem	Munyankole	0	Negative	0	non
2101	14/24	Married	secondary/tertiary	other	4	Other	Munyarwanda	0	Negative	0	non
2102	14/24	Never married	none/primary	not employed	3	Catholic	Muganda	0	Negative	0	non
2103	25/34	Married	secondary/tertiary	casual	3	Catholic	Mukiga	0	Negative	1	high
2104	14/24	Married	none/primary	other	3	Other	Munyankole	0	Negative	0	non
2105	35+	Married	secondary/tertiary	salaried/business	5	Protestant	Muganda	0	Negative	1	high
2106	14/24	Married	none/primary	peasant farm	2	Catholic	Munyankole	0	Negative	0	non
2107	14/24	Divorced	none/primary	other	4	Catholic	Muganda	1	Negative	1	medium
2108	35+	Widowed	none/primary	peasant farm	1	Catholic	Munyarwanda	1	Negative	1	high
2109	35+	Married	none/primary	salaried/business	2	Catholic	Munyarwanda	0	Negative	0	non
2110	25/34	Widowed	none/primary	peasant farm	2	Catholic	Munyarwanda	1	Negative	1	medium
2111	35+	Married	none/primary	salaried/business	3	Catholic	Murundi	0	Negative	0	non
2112	35+	Married	none/primary	peasant farm	1	Protestant	Munyankole	0	Negative	0	non
2113	25/34	Married	none/primary	salaried/business	3	Catholic	Muganda	0	Negative	0	low
2114	14/24	Never married	secondary/tertiary	other	3	Moslem	Other	0	Negative	0	non
2115	14/24	Married	none/primary	peasant farm	1	Catholic	Mutooro	0	Negative	1	medium
2116	14/24	Married	none/primary	casual	1	Catholic	Muganda	0	Negative	0	low
2117	14/24	Married	secondary/tertiary	peasant farm	1	Catholic	Muganda	0	Negative	0	non
2118	14/24	Married	secondary/tertiary	salaried/business	1	Catholic	Muganda	0	Negative	0	non
2119	25/34	Married	none/primary	peasant farm	5	Moslem	Muganda	0	Negative	0	non
2120	35+	Married	none/primary	peasant farm	3	Catholic	Muganda	0	Negative	0	non
2121	14/24	Never married	secondary/tertiary	not employed	4	Catholic	Muganda	1	Negative	0	non
2122	25/34	Never married	none/primary	peasant farm	1	Protestant	Muganda	0	Negative	0	low
2123	25/34	Married	none/primary	salaried/business	5	Protestant	Muganda	0	Negative	0	non
2124	25/34	Married	secondary/tertiary	peasant farm	3	Moslem	Muganda	0	Negative	0	non
2125	14/24	Married	none/primary	peasant farm	2	Catholic	Muganda	0	Negative	0	low
2126	14/24	Divorced	none/primary	casual	1	Catholic	Munyankole	0	Negative	1	medium
2127	25/34	Married	none/primary	peasant farm	2	Catholic	Muganda	1	Negative	0	non
2128	25/34	Married	none/primary	peasant farm	1	Catholic	Muganda	0	Negative	0	low
2129	35+	Married	none/primary	peasant farm	1	Catholic	Muganda	0	Negative	0	low
2130	25/34	Never married	none/primary	peasant farm	4	Other	Munyarwanda	0	Negative	0	low
2131	35+	Divorced	none/primary	salaried/business	1	Moslem	Munyarwanda	0	Negative	0	non
2132	25/34	Married	none/primary	peasant farm	1	Protestant	Munyankole	0	Negative	0	non
2133	25/34	Married	none/primary	peasant farm	1	Other	Other	0	Negative	0	non
2134	14/24	Divorced	none/primary	peasant farm	1	Protestant	Munyarwanda	0	Negative	0	low
2135	14/24	Never married	secondary/tertiary	salaried/business	5	Catholic	Mutooro	0	Negative	0	low
2136	35+	Married	none/primary	peasant farm	3	Moslem	Muganda	0	Negative	0	non
2137	25/34	Married	secondary/tertiary	peasant farm	1	Protestant	Muganda	0	Negative	0	non
2138	14/24	Married	none/primary	salaried/business	4	Catholic	Muganda	0	Negative	0	non
2139	35+	Married	none/primary	other	1	Catholic	Muganda	0	Negative	1	very high
2140	35+	Divorced	none/primary	other	2	Catholic	Muganda	0	Negative	0	non
2141	35+	Divorced	secondary/tertiary	peasant farm	3	Catholic	Muganda	0	Negative	0	low
2142	35+	Married	none/primary	peasant farm	4	Catholic	Muganda	0	Negative	1	medium
2143	25/34	Married	none/primary	peasant farm	3	Catholic	Munyankole	0	Negative	1	medium
2144	25/34	Divorced	secondary/tertiary	other	5	Moslem	Muganda	0	Negative	1	high
2145	25/34	Married	none/primary	peasant farm	3	Moslem	Muganda	0	Negative	0	non
2146	14/24	Never married	secondary/tertiary	peasant farm	3	Protestant	Munyankole	0	Negative	0	non
2147	14/24	Never married	none/primary	other	4	Moslem	Muganda	0	Negative	0	non
2148	14/24	Married	none/primary	peasant farm	1	Other	Other	0	Negative	0	non
2149	35+	Married	none/primary	peasant farm	1	Other	Munyarwanda	0	Negative	0	non
2150	14/24	Married	secondary/tertiary	salaried/business	4	Other	Munyarwanda	1	Negative	0	non
2151	25/34	Married	none/primary	peasant farm	1	Catholic	Munyarwanda	0	Negative	0	low
2152	14/24	Married	none/primary	peasant farm	1	Catholic	Munyarwanda	0	Negative	0	low
2153	25/34	Married	secondary/tertiary	salaried/business	3	Catholic	Muganda	0	Negative	0	non
2154	35+	Married	none/primary	not employed	2	Protestant	Munyarwanda	0	Negative	0	low
2155	14/24	Married	none/primary	other	2	Moslem	Muganda	0	Negative	0	non
2156	35+	Married	none/primary	other	2	Catholic	Murundi	0	Negative	1	high
2157	35+	Divorced	none/primary	peasant farm	2	Moslem	Muganda	0	Negative	0	non
2158	35+	Married	none/primary	peasant farm	2	Moslem	Munyankole	0	Negative	0	non
2159	14/24	Married	none/primary	peasant farm	1	Protestant	Other	0	Negative	0	non
2160	35+	Married	none/primary	peasant farm	2	Catholic	Munyarwanda	0	Negative	1	medium
2161	25/34	Divorced	none/primary	peasant farm	1	Protestant	Munyarwanda	0	Negative	1	medium
2162	35+	Married	none/primary	peasant farm	2	Catholic	Muganda	0	Negative	0	non
2163	35+	Married	none/primary	other	1	Protestant	Munyarwanda	1	Negative	0	non
2164	35+	Married	none/primary	other	2	Catholic	Munyarwanda	0	Negative	0	low
2165	14/24	Divorced	none/primary	other	4	Moslem	Munyarwanda	0	Negative	0	non
2166	25/34	Married	none/primary	peasant farm	3	Catholic	Munyarwanda	0	Positive	0	low
2167	25/34	Married	none/primary	other	2	Moslem	Other	1	Negative	0	non
2168	35+	Married	secondary/tertiary	peasant farm	1	Catholic	Munyarwanda	0	Negative	0	non
2169	14/24	Married	secondary/tertiary	salaried/business	4	Catholic	Muganda	0	Negative	0	non
2170	35+	Married	none/primary	peasant farm	1	Catholic	Muganda	0	Negative	0	low
2171	25/34	Married	none/primary	peasant farm	2	Catholic	Munyankole	0	Negative	1	medium
2172	14/24	Divorced	secondary/tertiary	salaried/business	5	Other	Muganda	0	Negative	0	non
2173	25/34	Never married	secondary/tertiary	salaried/business	2	Other	Muganda	0	Negative	0	non
2174	25/34	Married	none/primary	peasant farm	1	Catholic	Munyarwanda	0	Negative	1	medium
2175	14/24	Divorced	secondary/tertiary	Restaurant/Bar	2	Catholic	Munyankole	0	Negative	0	non
2176	14/24	Never married	secondary/tertiary	not employed	4	Catholic	Muganda	0	Negative	0	non
2177	25/34	Married	secondary/tertiary	peasant farm	1	Catholic	Muganda	0	Negative	0	low
2178	35+	Married	none/primary	peasant farm	2	Protestant	Munyarwanda	0	Negative	0	low
2179	14/24	Married	none/primary	other	1	Catholic	Muganda	0	Negative	0	non
2180	35+	Married	none/primary	salaried/business	4	Other	Muganda	1	Negative	0	non
2181	25/34	Divorced	none/primary	peasant farm	4	Catholic	Muganda	0	Negative	1	high
2182	35+	Married	secondary/tertiary	salaried/business	1	Protestant	Muganda	0	Negative	0	non
2183	25/34	Married	secondary/tertiary	salaried/business	3	Protestant	Munyankole	0	Negative	0	non
2184	25/34	Divorced	none/primary	not employed	1	Catholic	Muganda	1	Negative	0	non
2185	25/34	Married	none/primary	peasant farm	2	Catholic	Murundi	1	Positive	0	non
2186	14/24	Never married	secondary/tertiary	casual	2	Catholic	Muganda	1	Negative	0	non
2187	25/34	Married	none/primary	casual	3	Catholic	Muganda	0	Negative	1	very high
2188	35+	Married	none/primary	peasant farm	1	Catholic	Murundi	0	Negative	1	medium
2189	14/24	Never married	secondary/tertiary	other	4	Protestant	Muganda	0	Negative	0	non
2190	35+	Married	secondary/tertiary	salaried/business	3	Moslem	Muganda	0	Negative	0	non
2191	35+	Married	none/primary	peasant farm	1	Protestant	Muganda	0	Negative	1	very high
2192	35+	Married	none/primary	other	5	Moslem	Muganda	0	Negative	1	medium
2193	35+	Widowed	none/primary	peasant farm	5	Catholic	Munyankole	0	Negative	1	medium
2194	25/34	Never married	none/primary	peasant farm	3	Protestant	Muganda	0	Negative	0	low
2195	25/34	Married	none/primary	other	1	Catholic	Murundi	0	Negative	0	non
2196	14/24	Divorced	none/primary	peasant farm	2	Protestant	Munyarwanda	0	Negative	0	non
2197	25/34	Married	secondary/tertiary	market vendor	2	Catholic	Muganda	0	Negative	0	non
2198	25/34	Married	none/primary	peasant farm	1	Protestant	Muganda	0	Negative	0	low
2199	25/34	Married	secondary/tertiary	Restaurant/Bar	2	Catholic	Muganda	0	Negative	0	low
2200	14/24	Married	none/primary	peasant farm	1	Moslem	Muganda	0	Negative	1	medium
2201	25/34	Divorced	none/primary	peasant farm	1	Catholic	Munyarwanda	0	Negative	0	low
2202	14/24	Never married	none/primary	other	2	Other	Muganda	0	Negative	0	non
2203	14/24	Married	none/primary	peasant farm	1	Protestant	Muganda	1	Negative	0	low
2204	25/34	Never married	none/primary	peasant farm	1	Protestant	Munyarwanda	0	Negative	1	medium
2205	14/24	Never married	secondary/tertiary	other	1	Other	Munyarwanda	0	Negative	0	non
2206	25/34	Married	none/primary	peasant farm	2	Protestant	Munyankole	0	Negative	0	non
2207	35+	Married	secondary/tertiary	peasant farm	1	Moslem	Muganda	0	Positive	0	non
2208	35+	Married	none/primary	peasant farm	2	Moslem	Muganda	1	Negative	0	non
2209	25/34	Married	none/primary	peasant farm	5	Catholic	Mukiga	0	Negative	0	non
2210	35+	Married	secondary/tertiary	salaried/business	4	Protestant	Muganda	0	Negative	0	non
2211	14/24	Married	secondary/tertiary	peasant farm	1	Moslem	Muganda	0	Negative	0	non
2212	35+	Never married	none/primary	other	1	Catholic	Other	0	Negative	1	medium
2213	35+	Divorced	none/primary	other	5	Moslem	Muganda	0	Negative	0	non
2214	35+	Divorced	secondary/tertiary	peasant farm	1	Catholic	Muganda	0	Negative	0	low
2215	35+	Married	none/primary	peasant farm	1	Protestant	Muganda	0	Negative	0	non
2216	35+	Married	none/primary	salaried/business	2	Protestant	Muganda	0	Negative	0	non
2217	35+	Married	none/primary	peasant farm	1	Catholic	Muganda	1	Negative	0	non
2218	35+	Married	none/primary	fisherman	1	Protestant	Muganda	0	Positive	1	high
2219	35+	Divorced	none/primary	not employed	1	Other	Murundi	0	Negative	0	non
2220	35+	Divorced	none/primary	peasant farm	1	Catholic	Muganda	1	Negative	0	non
2221	14/24	Married	none/primary	other	2	Catholic	Muganda	0	Negative	0	non
2222	14/24	Never married	secondary/tertiary	other	1	Other	Muganda	0	Negative	0	non
2223	14/24	Married	none/primary	peasant farm	5	Protestant	Muganda	0	Negative	0	non
2224	14/24	Never married	none/primary	salaried/business	2	Catholic	Muganda	0	Negative	0	non
2225	35+	Married	none/primary	peasant farm	1	Catholic	Mutooro	0	Negative	0	low
2226	35+	Divorced	none/primary	peasant farm	1	Moslem	Munyarwanda	1	Negative	0	non
2227	25/34	Married	none/primary	fisherman	1	Catholic	Murundi	0	Negative	1	very high
2228	14/24	Never married	secondary/tertiary	not employed	5	Moslem	Muganda	0	Negative	0	non
2229	35+	Married	none/primary	peasant farm	1	Other	Muganda	0	Negative	0	non
2230	14/24	Married	none/primary	salaried/business	3	Protestant	Muganda	0	Negative	0	non
2231	14/24	Married	secondary/tertiary	not employed	3	Moslem	Muganda	0	Negative	0	non
2232	14/24	Never married	none/primary	peasant farm	4	Moslem	Muganda	0	Negative	0	non
2233	14/24	Never married	secondary/tertiary	not employed	5	Catholic	Muganda	0	Negative	0	non
2234	25/34	Divorced	none/primary	peasant farm	1	Protestant	Other	0	Positive	1	high
2235	35+	Married	none/primary	peasant farm	3	Moslem	Muganda	0	Negative	0	non
2236	25/34	Married	secondary/tertiary	salaried/business	4	Other	Muganda	0	Negative	0	non
2237	35+	Married	none/primary	not employed	5	Protestant	Muganda	0	Negative	1	medium
2238	35+	Married	none/primary	casual	1	Protestant	Muganda	1	Negative	0	non
2239	35+	Married	none/primary	peasant farm	3	Catholic	Other	0	Negative	0	non
2240	25/34	Married	none/primary	casual	1	Catholic	Munyankole	0	Negative	1	high
2241	35+	Married	secondary/tertiary	peasant farm	5	Protestant	Muganda	0	Negative	0	non
2242	35+	Married	none/primary	salaried/business	2	Catholic	Muganda	0	Negative	0	low
2243	25/34	Married	secondary/tertiary	peasant farm	4	Catholic	Munyarwanda	0	Negative	0	non
2244	35+	Married	none/primary	peasant farm	3	Protestant	Muganda	0	Negative	0	low
2245	35+	Married	secondary/tertiary	other	1	Protestant	Munyankole	0	Negative	1	very high
2246	14/24	Divorced	none/primary	Restaurant/Bar	5	Catholic	Muganda	0	Negative	1	very high
2247	14/24	Never married	secondary/tertiary	salaried/business	1	Catholic	Munyarwanda	0	Negative	0	non
2248	25/34	Married	secondary/tertiary	salaried/business	4	Moslem	Muganda	0	Negative	0	non
2249	14/24	Never married	none/primary	salaried/business	3	Catholic	Munyankole	0	Negative	1	medium
2250	35+	Married	none/primary	peasant farm	3	Moslem	Muganda	0	Negative	0	non
2251	25/34	Married	none/primary	peasant farm	5	Catholic	Munyarwanda	0	Negative	0	non
2252	35+	Married	secondary/tertiary	peasant farm	4	Catholic	Muganda	0	Negative	0	low
2253	35+	Married	none/primary	peasant farm	1	Protestant	Murundi	0	Negative	1	medium
2254	35+	Married	none/primary	peasant farm	1	Catholic	Muganda	0	Negative	1	very high
2255	14/24	Never married	secondary/tertiary	peasant farm	5	Protestant	Muganda	0	Negative	0	non
2256	35+	Married	secondary/tertiary	peasant farm	4	Catholic	Muganda	0	Negative	0	non
2257	25/34	Divorced	none/primary	salaried/business	3	Other	Muganda	1	Negative	0	non
2258	14/24	Never married	secondary/tertiary	not employed	2	Catholic	Muganda	0	Negative	0	non
2259	35+	Married	none/primary	salaried/business	3	Protestant	Murundi	0	Negative	0	non
2260	35+	Married	none/primary	peasant farm	3	Other	Muganda	0	Negative	0	non
2261	14/24	Never married	none/primary	peasant farm	1	Moslem	Muganda	0	Negative	0	non
2262	35+	Married	none/primary	peasant farm	2	Catholic	Murundi	0	Positive	1	high
2263	35+	Married	none/primary	salaried/business	1	Catholic	Muganda	0	Negative	0	non
2264	14/24	Never married	none/primary	peasant farm	3	Protestant	Munyankole	1	Negative	0	non
2265	14/24	Married	secondary/tertiary	other	1	Other	Muganda	0	Negative	0	non
2266	35+	Widowed	none/primary	peasant farm	1	Other	Munyankole	0	Negative	0	non
2267	14/24	Married	none/primary	not employed	1	Moslem	Mukiga	0	Negative	0	non
2268	35+	Married	none/primary	other	1	Other	Muganda	0	Negative	0	non
2269	35+	Married	none/primary	salaried/business	2	Catholic	Muganda	0	Negative	1	medium
2270	25/34	Married	none/primary	peasant farm	4	Moslem	Muganda	0	Negative	0	non
2271	14/24	Married	secondary/tertiary	other	4	Catholic	Muganda	0	Negative	0	non
2272	14/24	Never married	none/primary	peasant farm	2	Protestant	Muganda	0	Negative	0	non
2273	14/24	Married	none/primary	other	2	Moslem	Muganda	0	Negative	0	non
2274	14/24	Never married	secondary/tertiary	not employed	1	Catholic	Muganda	0	Negative	0	non
2275	35+	Married	secondary/tertiary	salaried/business	4	Moslem	Muganda	0	Negative	0	non
2276	25/34	Married	secondary/tertiary	salaried/business	5	Catholic	Other	0	Negative	1	high
2277	14/24	Married	none/primary	peasant farm	2	Catholic	Munyarwanda	0	Negative	0	non
2278	25/34	Married	none/primary	fisherman	1	Other	Munyarwanda	0	Negative	0	non
2279	14/24	Never married	secondary/tertiary	market vendor	4	Catholic	Munyarwanda	0	Negative	1	very high
2280	14/24	Never married	none/primary	salaried/business	2	Protestant	Muganda	0	Negative	0	non
2281	14/24	Married	none/primary	peasant farm	2	Moslem	Other	0	Negative	0	non
2282	35+	Married	secondary/tertiary	Restaurant/Bar	2	Protestant	Muganda	0	Negative	0	low
2283	14/24	Married	none/primary	not employed	2	Catholic	Munyankole	0	Negative	1	very high
2284	35+	Married	none/primary	peasant farm	1	Catholic	Munyarwanda	0	Negative	0	low
2285	35+	Married	none/primary	peasant farm	5	Moslem	Muganda	1	Negative	0	non
2286	35+	Widowed	none/primary	peasant farm	2	Moslem	Muganda	0	Negative	0	non
2287	25/34	Married	none/primary	peasant farm	1	Protestant	Mukiga	0	Positive	0	low
2288	35+	Divorced	none/primary	not employed	1	Other	Munyarwanda	0	Negative	0	non
2289	14/24	Never married	none/primary	peasant farm	1	Other	Munyankole	0	Negative	0	non
2290	25/34	Never married	none/primary	other	2	Other	Muganda	0	Negative	0	non
2291	35+	Divorced	secondary/tertiary	other	1	Moslem	Muganda	0	Positive	0	non
2292	14/24	Married	secondary/tertiary	not employed	5	Moslem	Muganda	0	Negative	0	non
2293	35+	Married	none/primary	peasant farm	1	Catholic	Muganda	0	Negative	0	non
2294	35+	Married	none/primary	peasant farm	1	Moslem	Muganda	0	Positive	0	non
2295	14/24	Never married	secondary/tertiary	not employed	3	Protestant	Muganda	0	Negative	0	low
2296	25/34	Never married	secondary/tertiary	salaried/business	5	Protestant	Muganda	0	Negative	0	non
2297	25/34	Married	secondary/tertiary	peasant farm	1	Protestant	Munyankole	0	Negative	0	non
2298	14/24	Married	secondary/tertiary	salaried/business	1	Moslem	Muganda	0	Negative	0	non
2299	25/34	Married	secondary/tertiary	salaried/business	4	Catholic	Muganda	0	Negative	1	medium
2300	25/34	Never married	none/primary	peasant farm	2	Catholic	Other	0	Negative	0	low
2301	14/24	Married	none/primary	not employed	3	Catholic	Muganda	0	Negative	0	non
2302	35+	Never married	none/primary	peasant farm	2	Catholic	Murundi	0	Negative	1	medium
2303	14/24	Married	secondary/tertiary	not employed	3	Other	Munyankole	0	Negative	0	non
2304	25/34	Divorced	none/primary	not employed	1	Moslem	Muganda	1	Negative	0	non
2305	14/24	Never married	none/primary	casual	5	Catholic	Mukiga	0	Negative	0	non
2306	25/34	Married	none/primary	peasant farm	1	Catholic	Munyarwanda	0	Negative	1	medium
2307	35+	Married	none/primary	peasant farm	2	Protestant	Muganda	0	Negative	0	low
2308	35+	Married	none/primary	not employed	2	Catholic	Other	0	Negative	0	non
2309	25/34	Married	none/primary	casual	2	Moslem	Munyarwanda	0	Negative	0	non
2310	14/24	Never married	none/primary	Restaurant/Bar	1	Catholic	Muganda	0	Negative	0	low
2311	25/34	Married	secondary/tertiary	peasant farm	2	Moslem	Muganda	0	Negative	0	non
2312	25/34	Never married	secondary/tertiary	salaried/business	4	Catholic	Munyankole	0	Negative	0	non
2313	14/24	Never married	none/primary	not employed	2	Other	Munyarwanda	0	Negative	0	non
2314	14/24	Never married	secondary/tertiary	not employed	2	Other	Munyarwanda	0	Negative	0	non
2315	35+	Widowed	none/primary	peasant farm	1	Catholic	Muganda	0	Positive	1	medium
2316	25/34	Married	none/primary	peasant farm	1	Protestant	Muganda	0	Negative	0	non
2317	35+	Married	secondary/tertiary	peasant farm	3	Catholic	Muganda	0	Negative	1	very high
2318	35+	Married	none/primary	peasant farm	3	Moslem	Muganda	0	Negative	0	non
2319	35+	Married	none/primary	salaried/business	5	Other	Muganda	0	Negative	0	non
2320	35+	Married	none/primary	peasant farm	2	Catholic	Munyarwanda	0	Negative	0	low
2321	25/34	Married	secondary/tertiary	peasant farm	1	Protestant	Munyarwanda	0	Negative	0	non
2322	35+	Married	none/primary	peasant farm	2	Catholic	Muganda	0	Negative	1	high
2323	14/24	Divorced	secondary/tertiary	other	4	Protestant	Muganda	0	Negative	0	low
2324	25/34	Married	none/primary	other	4	Protestant	Muganda	0	Negative	0	low
2325	14/24	Never married	none/primary	peasant farm	1	Catholic	Munyarwanda	0	Negative	1	medium
2326	14/24	Never married	secondary/tertiary	peasant farm	2	Other	Muganda	0	Negative	0	non
2327	14/24	Divorced	none/primary	casual	4	Other	Muganda	0	Negative	0	non
2328	14/24	Divorced	none/primary	peasant farm	1	Catholic	Muganda	1	Negative	0	non
2329	35+	Divorced	none/primary	peasant farm	1	Protestant	Other	0	Positive	1	very high
2330	14/24	Married	none/primary	peasant farm	2	Catholic	Mukiga	0	Negative	0	non
2331	14/24	Married	none/primary	peasant farm	1	Catholic	Muganda	0	Negative	0	non
2332	35+	Widowed	none/primary	peasant farm	4	Catholic	Muganda	1	Negative	0	non
2333	14/24	Never married	secondary/tertiary	salaried/business	1	Catholic	Muganda	0	Negative	0	non
2334	14/24	Married	secondary/tertiary	peasant farm	5	Catholic	Other	0	Negative	1	medium
2335	14/24	Never married	secondary/tertiary	peasant farm	3	Catholic	Munyarwanda	0	Negative	0	non
2336	25/34	Married	secondary/tertiary	salaried/business	2	Catholic	Muganda	1	Negative	0	low
2337	35+	Married	none/primary	fisherman	3	Protestant	Munyarwanda	0	Negative	0	low
2338	35+	Married	secondary/tertiary	peasant farm	4	Protestant	Muganda	1	Negative	0	non
2339	35+	Married	none/primary	salaried/business	3	Protestant	Muganda	1	Negative	0	low
2340	35+	Married	none/primary	peasant farm	1	Moslem	Muganda	0	Negative	0	non
2341	14/24	Never married	secondary/tertiary	other	2	Protestant	Muganda	0	Negative	0	low
2342	25/34	Married	none/primary	salaried/business	1	Other	Mukiga	0	Negative	0	non
2343	25/34	Married	secondary/tertiary	other	5	Other	Other	1	Negative	0	non
2344	14/24	Married	none/primary	peasant farm	2	Other	Munyankole	0	Negative	0	non
2345	25/34	Married	secondary/tertiary	peasant farm	1	Catholic	Munyankole	0	Negative	0	non
2346	35+	Divorced	none/primary	peasant farm	1	Moslem	Munyarwanda	0	Negative	0	non
2347	35+	Married	none/primary	peasant farm	1	Catholic	Muganda	0	Negative	0	non
2348	35+	Married	none/primary	peasant farm	1	Catholic	Muganda	1	Negative	0	non
2349	35+	Divorced	none/primary	peasant farm	2	Protestant	Muganda	0	Negative	1	medium
2350	35+	Married	none/primary	peasant farm	4	Catholic	Muganda	0	Negative	0	low
2351	25/34	Married	secondary/tertiary	peasant farm	1	Other	Murundi	0	Negative	0	non
2352	35+	Widowed	none/primary	peasant farm	1	Catholic	Munyarwanda	1	Negative	1	medium
2353	14/24	Divorced	secondary/tertiary	peasant farm	2	Protestant	Munyarwanda	0	Positive	0	non
2354	25/34	Married	secondary/tertiary	other	2	Moslem	Muganda	0	Negative	0	non
2355	14/24	Never married	none/primary	casual	2	Moslem	Munyoro	0	Negative	0	non
2356	35+	Married	secondary/tertiary	peasant farm	2	Protestant	Mukiga	0	Negative	0	low
2357	25/34	Married	none/primary	Restaurant/Bar	2	Catholic	Muganda	0	Negative	0	non
2358	35+	Married	none/primary	market vendor	4	Moslem	Muganda	0	Negative	0	non
2359	25/34	Married	secondary/tertiary	Restaurant/Bar	4	Protestant	Muganda	0	Negative	0	non
2360	25/34	Never married	none/primary	other	5	Moslem	Muganda	0	Negative	0	non
2361	35+	Married	none/primary	market vendor	5	Other	Munyarwanda	1	Negative	0	non
2362	35+	Never married	none/primary	peasant farm	2	Other	Muganda	0	Negative	0	non
2363	14/24	Never married	none/primary	not employed	2	Moslem	Muganda	0	Negative	0	low
2364	14/24	Never married	secondary/tertiary	peasant farm	2	Moslem	Muganda	0	Negative	0	non
2365	25/34	Married	none/primary	peasant farm	2	Other	Munyarwanda	1	Negative	0	non
2366	35+	Married	none/primary	peasant farm	2	Moslem	Muganda	1	Negative	0	non
2367	25/34	Married	none/primary	fisherman	1	Protestant	Muganda	0	Negative	1	very high
2368	35+	Married	none/primary	peasant farm	1	Protestant	Muganda	0	Negative	1	high
2369	25/34	Married	none/primary	peasant farm	2	Other	Munyarwanda	0	Negative	0	non
2370	25/34	Married	secondary/tertiary	other	4	Catholic	Muganda	1	Negative	1	medium
2371	25/34	Never married	none/primary	peasant farm	1	Protestant	Other	0	Negative	0	non
2372	14/24	Married	secondary/tertiary	salaried/business	5	Catholic	Other	0	Negative	0	non
2373	35+	Married	secondary/tertiary	peasant farm	2	Catholic	Muganda	0	Negative	0	non
2374	14/24	Married	none/primary	peasant farm	3	Moslem	Muganda	0	Negative	0	non
2375	35+	Married	none/primary	peasant farm	3	Protestant	Muganda	0	Negative	0	non
2376	35+	Married	none/primary	peasant farm	1	Catholic	Muganda	1	Negative	0	low
2377	25/34	Married	none/primary	salaried/business	1	Protestant	Muganda	0	Negative	0	non
2378	25/34	Married	none/primary	peasant farm	1	Catholic	Muganda	0	Negative	0	non
2379	14/24	Never married	none/primary	other	5	Moslem	Muganda	0	Negative	0	non
2380	35+	Married	none/primary	peasant farm	1	Other	Munyarwanda	0	Negative	0	non
2381	14/24	Married	none/primary	other	2	Other	Munyarwanda	1	Negative	0	non
2382	25/34	Married	none/primary	other	4	Catholic	Muganda	0	Positive	0	non
2383	25/34	Married	none/primary	casual	2	Protestant	Other	0	Negative	0	non
2384	35+	Married	secondary/tertiary	peasant farm	1	Catholic	Muganda	0	Negative	0	low
2385	35+	Married	none/primary	peasant farm	2	Catholic	Munyarwanda	0	Negative	0	low
2386	25/34	Married	none/primary	salaried/business	3	Catholic	Munyarwanda	0	Negative	1	medium
2387	25/34	Married	none/primary	other	4	Catholic	Muganda	0	Negative	1	medium
2388	14/24	Divorced	none/primary	peasant farm	2	Other	Murundi	0	Negative	0	non
2389	25/34	Never married	secondary/tertiary	salaried/business	5	Other	Munyankole	0	Negative	0	non
2390	35+	Never married	none/primary	peasant farm	2	Catholic	Muganda	0	Negative	1	medium
2391	25/34	Divorced	none/primary	other	2	Catholic	Munyoro	0	Negative	0	non
2392	35+	Widowed	none/primary	peasant farm	2	Catholic	Murundi	0	Negative	1	medium
2393	35+	Divorced	none/primary	peasant farm	1	Catholic	Munyankole	0	Negative	1	very high
2394	14/24	Never married	none/primary	peasant farm	1	Moslem	Muganda	0	Negative	0	non
2395	14/24	Never married	none/primary	not employed	5	Catholic	Muganda	0	Negative	0	low
2396	25/34	Never married	secondary/tertiary	peasant farm	2	Catholic	Muganda	0	Negative	0	non
2397	35+	Married	none/primary	peasant farm	3	Catholic	Murundi	0	Negative	1	very high
2398	25/34	Married	secondary/tertiary	other	3	Moslem	Munyarwanda	0	Positive	0	non
2399	35+	Married	secondary/tertiary	peasant farm	4	Moslem	Muganda	0	Negative	0	non
2400	35+	Married	none/primary	peasant farm	2	Other	Munyarwanda	0	Negative	0	non
2401	35+	Married	none/primary	peasant farm	1	Catholic	Muganda	0	Negative	0	low
2402	14/24	Never married	none/primary	other	5	Other	Muganda	0	Negative	0	non
2403	35+	Widowed	none/primary	peasant farm	1	Protestant	Munyarwanda	0	Positive	0	low
2404	35+	Widowed	secondary/tertiary	salaried/business	2	Other	Munyankole	0	Negative	0	non
2405	25/34	Never married	none/primary	peasant farm	4	Moslem	Muganda	0	Negative	0	non
2406	35+	Divorced	none/primary	peasant farm	4	Protestant	Muganda	0	Negative	0	low
2407	35+	Married	secondary/tertiary	not employed	2	Catholic	Other	1	Negative	0	low
2408	35+	Married	none/primary	peasant farm	4	Catholic	Muganda	0	Negative	0	low
2409	25/34	Married	none/primary	not employed	1	Protestant	Muganda	0	Negative	0	non
2410	35+	Married	secondary/tertiary	peasant farm	1	Catholic	Muganda	0	Negative	0	non
2411	14/24	Married	secondary/tertiary	peasant farm	1	Moslem	Muganda	0	Negative	0	non
2412	14/24	Divorced	none/primary	not employed	1	Catholic	Munyarwanda	0	Negative	1	medium
2413	35+	Divorced	none/primary	peasant farm	1	Catholic	Muganda	0	Negative	1	very high
2414	14/24	Married	none/primary	peasant farm	1	Moslem	Munyarwanda	0	Negative	0	non
2415	25/34	Married	none/primary	fisherman	2	Moslem	Muganda	0	Negative	0	non
2416	14/24	Never married	none/primary	peasant farm	1	Catholic	Muganda	0	Negative	0	non
2417	14/24	Married	secondary/tertiary	peasant farm	4	Protestant	Muganda	0	Negative	0	non
2418	35+	Married	none/primary	peasant farm	1	Catholic	Munyarwanda	0	Negative	0	low
2419	25/34	Married	secondary/tertiary	peasant farm	1	Protestant	Muganda	0	Negative	1	high
2420	14/24	Married	none/primary	other	3	Catholic	Munyarwanda	0	Negative	0	non
2421	35+	Divorced	none/primary	peasant farm	2	Catholic	Muganda	0	Negative	0	non
2422	14/24	Divorced	secondary/tertiary	other	4	Catholic	Muganda	0	Negative	0	non
2423	35+	Divorced	none/primary	peasant farm	5	Protestant	Munyankole	0	Positive	1	high
2424	35+	Married	none/primary	peasant farm	3	Catholic	Muganda	0	Negative	0	non
2425	35+	Married	secondary/tertiary	peasant farm	2	Catholic	Muganda	0	Negative	0	non
2426	14/24	Married	none/primary	peasant farm	1	Protestant	Mukiga	0	Negative	0	low
2427	25/34	Married	none/primary	salaried/business	4	Catholic	Muganda	1	Negative	1	very high
2428	35+	Married	none/primary	salaried/business	1	Catholic	Muganda	0	Negative	0	low
2429	25/34	Divorced	secondary/tertiary	not employed	2	Catholic	Munyarwanda	0	Negative	0	non
2430	35+	Married	none/primary	salaried/business	2	Catholic	Muganda	0	Negative	0	low
2431	25/34	Divorced	none/primary	peasant farm	1	Protestant	Muganda	0	Negative	0	low
2432	35+	Married	none/primary	peasant farm	2	Catholic	Munyarwanda	0	Positive	0	low
2433	35+	Married	none/primary	peasant farm	1	Catholic	Munyarwanda	1	Negative	1	very high
2434	35+	Married	none/primary	peasant farm	2	Protestant	Muganda	0	Negative	1	medium
2435	14/24	Married	secondary/tertiary	peasant farm	1	Catholic	Muganda	0	Negative	0	non
2436	25/34	Married	none/primary	peasant farm	1	Catholic	Muganda	0	Negative	0	non
2437	35+	Married	secondary/tertiary	peasant farm	3	Protestant	Muganda	0	Negative	1	very high
2438	14/24	Never married	none/primary	peasant farm	3	Catholic	Muganda	0	Negative	1	medium
2439	14/24	Married	secondary/tertiary	other	2	Moslem	Muganda	1	Negative	0	non
2440	14/24	Married	none/primary	peasant farm	3	Moslem	Muganda	0	Negative	0	non
2441	14/24	Married	none/primary	other	5	Moslem	Munyankole	1	Negative	0	non
2442	14/24	Married	secondary/tertiary	salaried/business	4	Protestant	Muganda	0	Negative	0	non
2443	14/24	Divorced	none/primary	Restaurant/Bar	1	Other	Muganda	0	Negative	0	non
2444	14/24	Married	secondary/tertiary	salaried/business	5	Moslem	Muganda	0	Negative	0	non
2445	14/24	Married	secondary/tertiary	casual	1	Moslem	Muganda	0	Negative	0	non
2446	25/34	Married	secondary/tertiary	salaried/business	5	Other	Other	0	Negative	0	low
2447	25/34	Married	secondary/tertiary	salaried/business	4	Moslem	Muganda	0	Negative	0	non
2448	35+	Married	none/primary	peasant farm	1	Catholic	Muganda	0	Negative	0	low
2449	35+	Divorced	none/primary	peasant farm	4	Moslem	Other	0	Negative	0	non
2450	35+	Married	none/primary	peasant farm	2	Moslem	Muganda	0	Negative	0	non
2451	14/24	Married	secondary/tertiary	salaried/business	2	Catholic	Muganda	0	Negative	0	non
2452	25/34	Married	none/primary	other	5	Moslem	Muganda	0	Negative	0	non
2453	35+	Married	none/primary	peasant farm	1	Catholic	Muganda	0	Negative	0	non
2454	14/24	Married	none/primary	other	1	Protestant	Munyarwanda	0	Negative	0	non
2455	14/24	Married	secondary/tertiary	salaried/business	2	Catholic	Munyankole	0	Negative	0	non
2456	14/24	Never married	secondary/tertiary	other	4	Catholic	Muganda	0	Negative	0	low
2457	35+	Never married	none/primary	peasant farm	2	Protestant	Muganda	0	Negative	0	non
2458	25/34	Married	none/primary	other	2	Catholic	Muganda	1	Negative	1	very high
2459	35+	Divorced	none/primary	peasant farm	1	Other	Munyarwanda	1	Negative	1	very high
2460	14/24	Married	none/primary	peasant farm	1	Protestant	Munyarwanda	0	Negative	0	non
2461	25/34	Married	none/primary	other	4	Catholic	Muganda	1	Negative	1	medium
2462	14/24	Married	none/primary	other	2	Other	Muganda	0	Negative	0	non
2463	35+	Married	none/primary	fisherman	4	Protestant	Murundi	0	Negative	1	medium
2464	35+	Married	none/primary	peasant farm	1	Moslem	Munyankole	0	Negative	0	non
2465	14/24	Married	none/primary	not employed	3	Catholic	Munyankole	1	Negative	0	non
2466	25/34	Married	secondary/tertiary	other	5	Catholic	Muganda	0	Negative	0	low
2467	25/34	Married	none/primary	other	5	Protestant	Muganda	0	Negative	0	low
2468	14/24	Married	none/primary	other	5	Protestant	Muganda	0	Negative	0	low
2469	14/24	Married	secondary/tertiary	not employed	4	Moslem	Muganda	0	Negative	0	non
2470	14/24	Married	none/primary	peasant farm	2	Catholic	Munyarwanda	0	Negative	0	low
2471	25/34	Never married	secondary/tertiary	salaried/business	3	Moslem	Other	0	Negative	1	high
2472	35+	Married	none/primary	peasant farm	1	Catholic	Munyarwanda	1	Negative	0	low
2473	14/24	Married	secondary/tertiary	salaried/business	1	Protestant	Muganda	0	Negative	0	non
2474	35+	Married	none/primary	peasant farm	5	Catholic	Munyarwanda	0	Negative	0	non
2475	35+	Married	none/primary	peasant farm	4	Catholic	Muganda	0	Negative	0	non
2476	25/34	Never married	none/primary	salaried/business	3	Protestant	Muganda	0	Negative	1	medium
2477	14/24	Never married	secondary/tertiary	not employed	1	Protestant	Munyankole	0	Negative	0	non
2478	25/34	Married	secondary/tertiary	peasant farm	3	Catholic	Muganda	0	Negative	0	non
2479	14/24	Married	secondary/tertiary	other	2	Other	Muganda	0	Negative	0	non
2480	35+	Married	secondary/tertiary	other	5	Protestant	Muganda	0	Negative	0	non
2481	14/24	Never married	secondary/tertiary	salaried/business	3	Catholic	Munyarwanda	0	Negative	0	low
2482	35+	Divorced	none/primary	peasant farm	2	Moslem	Muganda	1	Negative	0	non
2483	25/34	Married	secondary/tertiary	other	4	Other	Muganda	0	Positive	0	non
2484	35+	Married	none/primary	other	5	Moslem	Munyarwanda	0	Negative	0	non
2485	25/34	Married	none/primary	peasant farm	2	Moslem	Mukiga	0	Negative	0	non
2486	14/24	Married	secondary/tertiary	other	2	Catholic	Other	0	Negative	0	non
2487	14/24	Married	secondary/tertiary	not employed	3	Catholic	Muganda	0	Negative	1	high
2488	14/24	Married	none/primary	peasant farm	1	Catholic	Muganda	0	Negative	0	low
2489	35+	Divorced	none/primary	peasant farm	2	Protestant	Munyarwanda	0	Negative	1	very high
2490	35+	Married	none/primary	peasant farm	2	Catholic	Munyarwanda	0	Negative	1	medium
2491	14/24	Never married	none/primary	peasant farm	2	Moslem	Muganda	0	Negative	0	non
2492	35+	Married	secondary/tertiary	peasant farm	4	Moslem	Muganda	0	Negative	0	non
2493	25/34	Married	none/primary	peasant farm	1	Catholic	Munyankole	0	Negative	1	medium
2494	14/24	Married	secondary/tertiary	not employed	4	Catholic	Munyarwanda	0	Negative	0	non
2495	14/24	Married	none/primary	peasant farm	1	Protestant	Muganda	0	Negative	0	non
2496	25/34	Married	none/primary	fisherman	1	Catholic	Munyankole	0	Negative	1	high
2497	35+	Married	secondary/tertiary	other	5	Protestant	Muganda	0	Negative	0	non
2498	35+	Divorced	none/primary	peasant farm	1	Protestant	Muganda	1	Negative	0	non
2499	25/34	Married	secondary/tertiary	other	4	Other	Munyarwanda	0	Negative	0	low
2500	14/24	Married	secondary/tertiary	not employed	1	Other	Munyankole	0	Negative	0	non
2501	35+	Married	none/primary	peasant farm	1	Catholic	Muganda	0	Positive	1	medium
2502	25/34	Divorced	secondary/tertiary	other	3	Catholic	Muganda	1	Negative	0	non
2503	14/24	Married	secondary/tertiary	peasant farm	2	Catholic	Muganda	0	Negative	0	low
2504	25/34	Divorced	none/primary	peasant farm	1	Catholic	Muganda	0	Negative	1	medium
2505	25/34	Divorced	none/primary	other	1	Catholic	Murundi	0	Negative	0	non
2506	35+	Married	none/primary	fisherman	1	Catholic	Muganda	0	Negative	1	very high
2507	14/24	Never married	secondary/tertiary	peasant farm	4	Catholic	Muganda	0	Negative	0	non
2508	35+	Married	none/primary	peasant farm	1	Catholic	Muganda	0	Negative	1	medium
2509	25/34	Married	secondary/tertiary	salaried/business	3	Catholic	Muganda	0	Negative	0	low
2510	25/34	Married	secondary/tertiary	other	2	Catholic	Munyarwanda	0	Negative	1	very high
2511	14/24	Never married	secondary/tertiary	not employed	1	Protestant	Muganda	0	Negative	0	non
2512	25/34	Married	secondary/tertiary	peasant farm	1	Moslem	Muganda	0	Negative	0	non
2513	25/34	Married	none/primary	peasant farm	1	Protestant	Murundi	0	Negative	0	low
2514	25/34	Married	none/primary	Restaurant/Bar	3	Other	Munyankole	1	Negative	0	non
2515	35+	Married	none/primary	not employed	5	Catholic	Muganda	0	Negative	0	non
2516	25/34	Married	none/primary	peasant farm	4	Catholic	Munyoro	0	Negative	0	non
2517	35+	Married	none/primary	other	2	Catholic	Muganda	1	Negative	0	non
2518	35+	Married	none/primary	peasant farm	1	Other	Munyarwanda	1	Negative	0	non
2519	35+	Widowed	none/primary	peasant farm	3	Catholic	Munyankole	0	Negative	0	low
2520	25/34	Married	secondary/tertiary	casual	5	Catholic	Muganda	0	Negative	0	non
2521	35+	Married	none/primary	peasant farm	3	Catholic	Muganda	0	Negative	0	non
2522	25/34	Married	none/primary	salaried/business	3	Protestant	Muganda	0	Negative	0	non
2523	14/24	Married	none/primary	other	1	Catholic	Munyarwanda	1	Negative	0	low
2524	35+	Married	none/primary	other	1	Catholic	Muganda	0	Negative	0	non
2525	25/34	Divorced	none/primary	other	1	Protestant	Munyarwanda	0	Negative	1	very high
2526	25/34	Married	secondary/tertiary	salaried/business	4	Catholic	Muganda	0	Negative	1	medium
2527	14/24	Never married	secondary/tertiary	peasant farm	1	Moslem	Muganda	0	Negative	0	non
2528	35+	Married	secondary/tertiary	peasant farm	3	Moslem	Muganda	0	Negative	0	non
2529	14/24	Divorced	none/primary	peasant farm	1	Catholic	Munyarwanda	0	Negative	0	non
2530	35+	Married	none/primary	salaried/business	1	Protestant	Munyankole	0	Negative	0	non
2531	14/24	Married	secondary/tertiary	salaried/business	5	Protestant	Muganda	1	Negative	0	low
2532	14/24	Never married	none/primary	peasant farm	2	Catholic	Muganda	0	Negative	0	non
2533	25/34	Married	secondary/tertiary	peasant farm	3	Catholic	Muganda	0	Negative	0	non
2534	14/24	Married	secondary/tertiary	other	5	Catholic	Muganda	0	Negative	0	non
2535	35+	Married	none/primary	salaried/business	2	Catholic	Murundi	0	Negative	0	low
2536	14/24	Married	secondary/tertiary	other	1	Catholic	Muganda	0	Negative	0	non
2537	25/34	Married	none/primary	other	1	Other	Munyarwanda	1	Negative	0	non
2538	25/34	Married	secondary/tertiary	market vendor	4	Catholic	Muganda	0	Negative	1	medium
2539	35+	Divorced	none/primary	peasant farm	1	Protestant	Muganda	0	Negative	0	non
2540	14/24	Never married	secondary/tertiary	market vendor	3	Catholic	Muganda	0	Negative	0	low
2541	14/24	Married	none/primary	peasant farm	1	Catholic	Munyarwanda	0	Negative	0	low
2542	35+	Married	none/primary	peasant farm	1	Moslem	Muganda	0	Negative	0	non
2543	14/24	Never married	secondary/tertiary	salaried/business	1	Moslem	Muganda	0	Negative	0	non
2544	14/24	Married	secondary/tertiary	peasant farm	1	Moslem	Muganda	0	Negative	0	non
2545	35+	Widowed	none/primary	peasant farm	4	Protestant	Muganda	0	Negative	0	non
2546	35+	Married	none/primary	salaried/business	5	Catholic	Munyarwanda	0	Negative	1	very high
2547	35+	Married	none/primary	peasant farm	4	Protestant	Muganda	1	Negative	1	medium
2548	14/24	Married	none/primary	salaried/business	5	Catholic	Muganda	0	Negative	0	non
2549	35+	Divorced	none/primary	peasant farm	1	Catholic	Muganda	1	Positive	0	non
2550	14/24	Never married	none/primary	peasant farm	1	Moslem	Muganda	0	Negative	0	non
2551	25/34	Divorced	none/primary	not employed	4	Catholic	Munyarwanda	0	Negative	1	medium
2552	25/34	Married	none/primary	peasant farm	1	Protestant	Munyarwanda	0	Negative	1	medium
2553	14/24	Married	none/primary	peasant farm	3	Other	Muganda	0	Negative	0	non
2554	35+	Widowed	none/primary	peasant farm	1	Other	Muganda	0	Negative	0	non
2555	35+	Married	none/primary	peasant farm	3	Catholic	Muganda	0	Negative	0	non
2556	35+	Married	none/primary	salaried/business	3	Protestant	Munyarwanda	1	Negative	0	non
2557	25/34	Married	secondary/tertiary	peasant farm	5	Moslem	Muganda	0	Negative	0	non
2558	35+	Married	secondary/tertiary	other	5	Catholic	Muganda	0	Negative	0	non
2559	14/24	Married	none/primary	other	3	Moslem	Muganda	0	Negative	0	non
2560	14/24	Divorced	secondary/tertiary	not employed	4	Catholic	Other	0	Negative	0	non
2561	14/24	Married	secondary/tertiary	market vendor	5	Other	Munyarwanda	0	Negative	0	non
2562	14/24	Married	none/primary	peasant farm	4	Catholic	Muganda	0	Negative	0	non
2563	14/24	Married	none/primary	other	1	Catholic	Muganda	0	Negative	0	non
2564	25/34	Married	none/primary	peasant farm	4	Moslem	Muganda	0	Negative	0	low
2565	14/24	Never married	none/primary	peasant farm	4	Protestant	Munyarwanda	0	Negative	0	non
2566	25/34	Married	secondary/tertiary	peasant farm	1	Catholic	Munyankole	1	Negative	0	non
2567	25/34	Divorced	secondary/tertiary	salaried/business	5	Catholic	Munyarwanda	1	Negative	1	medium
2568	14/24	Never married	none/primary	other	3	Protestant	Muganda	0	Negative	0	non
2569	14/24	Married	secondary/tertiary	salaried/business	5	Moslem	Muganda	0	Negative	0	non
2570	14/24	Never married	secondary/tertiary	not employed	2	Catholic	Munyarwanda	0	Negative	0	non
2571	25/34	Married	none/primary	not employed	2	Moslem	Muganda	1	Negative	0	non
2572	35+	Divorced	none/primary	peasant farm	1	Catholic	Munyarwanda	1	Negative	1	very high
2573	35+	Married	none/primary	fisherman	1	Catholic	Munyankole	0	Negative	1	very high
2574	14/24	Never married	none/primary	peasant farm	2	Moslem	Muganda	0	Negative	0	non
2575	14/24	Married	none/primary	salaried/business	3	Catholic	Murundi	0	Negative	1	medium
2576	25/34	Married	none/primary	peasant farm	5	Moslem	Munyankole	0	Negative	0	non
2577	14/24	Never married	secondary/tertiary	other	3	Catholic	Muganda	0	Negative	0	low
2578	25/34	Married	secondary/tertiary	casual	1	Other	Muganda	0	Negative	0	non
2579	14/24	Married	secondary/tertiary	peasant farm	1	Catholic	Munyankole	0	Negative	0	low
2580	14/24	Never married	none/primary	casual	5	Moslem	Muganda	1	Negative	0	non
2581	25/34	Married	secondary/tertiary	other	4	Other	Muganda	0	Negative	0	non
2582	14/24	Married	secondary/tertiary	salaried/business	1	Other	Muganda	0	Negative	0	non
2583	25/34	Married	none/primary	peasant farm	5	Catholic	Muganda	0	Negative	0	non
2584	14/24	Married	secondary/tertiary	peasant farm	2	Catholic	Muganda	0	Negative	0	non
2585	35+	Married	none/primary	peasant farm	2	Catholic	Murundi	0	Positive	0	low
2586	35+	Divorced	none/primary	fisherman	3	Other	Munyankole	1	Negative	1	high
2587	25/34	Married	none/primary	other	1	Protestant	Muganda	0	Negative	0	low
2588	35+	Married	none/primary	other	2	Catholic	Munyarwanda	1	Negative	1	medium
2589	35+	Married	none/primary	other	5	Catholic	Muganda	0	Negative	0	low
2590	14/24	Married	none/primary	other	2	Moslem	Muganda	0	Negative	0	non
2591	25/34	Married	secondary/tertiary	other	2	Protestant	Muganda	0	Negative	0	non
2592	35+	Married	none/primary	peasant farm	1	Catholic	Muganda	1	Negative	1	medium
2593	14/24	Divorced	none/primary	peasant farm	1	Moslem	Muganda	0	Negative	0	non
2594	14/24	Married	secondary/tertiary	Restaurant/Bar	3	Protestant	Muganda	0	Negative	1	medium
2595	25/34	Married	secondary/tertiary	not employed	3	Moslem	Muganda	0	Negative	0	non
2596	14/24	Never married	none/primary	Restaurant/Bar	1	Catholic	Muganda	0	Negative	1	medium
2597	14/24	Married	none/primary	peasant farm	1	Protestant	Muganda	0	Negative	0	non
2598	35+	Married	none/primary	peasant farm	1	Catholic	Muganda	1	Negative	0	non
2599	14/24	Never married	none/primary	peasant farm	2	Other	Munyankole	0	Negative	0	non
2600	25/34	Married	none/primary	peasant farm	1	Protestant	Munyarwanda	0	Negative	0	non
2601	25/34	Divorced	none/primary	peasant farm	3	Protestant	Muganda	1	Positive	0	low
2602	35+	Married	none/primary	peasant farm	1	Catholic	Muganda	0	Negative	1	medium
2603	35+	Married	none/primary	salaried/business	3	Moslem	Murundi	0	Negative	0	non
2604	25/34	Never married	none/primary	casual	2	Catholic	Other	0	Negative	1	medium
2605	14/24	Married	none/primary	peasant farm	2	Catholic	Munyarwanda	0	Negative	0	non
2606	14/24	Never married	none/primary	casual	2	Protestant	Munyankole	1	Negative	0	non
2607	25/34	Divorced	secondary/tertiary	Restaurant/Bar	4	Catholic	Muganda	1	Negative	0	non
2608	14/24	Married	none/primary	peasant farm	2	Protestant	Munyarwanda	0	Negative	0	non
2609	14/24	Married	none/primary	peasant farm	1	Catholic	Muganda	0	Negative	0	non
2610	25/34	Married	secondary/tertiary	peasant farm	2	Catholic	Muganda	0	Negative	1	very high
2611	14/24	Never married	secondary/tertiary	other	3	Catholic	Mutooro	0	Negative	0	non
2612	35+	Married	none/primary	peasant farm	4	Protestant	Mukiga	0	Negative	0	low
2613	14/24	Married	none/primary	other	3	Catholic	Other	0	Negative	0	non
2614	14/24	Married	none/primary	not employed	5	Catholic	Muganda	0	Negative	1	medium
2615	25/34	Divorced	none/primary	salaried/business	2	Catholic	Muganda	0	Positive	0	non
2616	25/34	Married	none/primary	other	1	Other	Muganda	1	Positive	0	non
2617	25/34	Married	secondary/tertiary	other	1	Moslem	Muganda	0	Negative	0	non
2618	35+	Married	none/primary	other	3	Catholic	Muganda	0	Positive	1	very high
2619	35+	Married	none/primary	other	2	Catholic	Other	0	Negative	1	medium
2620	14/24	Married	secondary/tertiary	not employed	5	Protestant	Muganda	0	Negative	0	non
2621	35+	Married	none/primary	peasant farm	3	Catholic	Mukiga	0	Negative	0	non
2622	25/34	Married	secondary/tertiary	other	5	Moslem	Muganda	0	Negative	0	non
2623	25/34	Married	none/primary	peasant farm	1	Other	Munyarwanda	0	Negative	0	non
2624	25/34	Married	secondary/tertiary	peasant farm	5	Protestant	Munyarwanda	0	Negative	1	medium
2625	25/34	Married	secondary/tertiary	salaried/business	2	Catholic	Muganda	1	Negative	0	non
2626	35+	Married	secondary/tertiary	peasant farm	1	Moslem	Muganda	0	Negative	0	non
2627	25/34	Married	none/primary	peasant farm	2	Protestant	Muganda	0	Negative	0	non
2628	14/24	Never married	none/primary	other	3	Protestant	Muganda	0	Negative	0	non
2629	14/24	Never married	none/primary	not employed	1	Catholic	Munyarwanda	0	Negative	0	non
2630	14/24	Never married	none/primary	other	4	Moslem	Muganda	0	Negative	0	non
2631	14/24	Never married	secondary/tertiary	salaried/business	5	Protestant	Muganda	0	Negative	0	non
2632	25/34	Married	secondary/tertiary	peasant farm	3	Protestant	Munyankole	1	Negative	0	non
2633	25/34	Married	none/primary	peasant farm	5	Protestant	Other	0	Negative	0	non
2634	35+	Married	none/primary	peasant farm	5	Other	Muganda	1	Negative	0	non
2635	35+	Married	secondary/tertiary	peasant farm	3	Protestant	Muganda	0	Positive	1	high
2636	25/34	Divorced	secondary/tertiary	Restaurant/Bar	4	Catholic	Muganda	0	Negative	0	low
2637	14/24	Never married	none/primary	casual	3	Catholic	Muganda	0	Negative	1	high
2638	14/24	Married	none/primary	peasant farm	2	Protestant	Muganda	0	Negative	0	low
2639	25/34	Married	secondary/tertiary	not employed	1	Protestant	Munyarwanda	0	Negative	0	non
2640	35+	Married	none/primary	peasant farm	1	Catholic	Other	0	Positive	0	non
2641	14/24	Never married	secondary/tertiary	salaried/business	2	Other	Munyankole	0	Positive	0	non
2642	14/24	Married	secondary/tertiary	salaried/business	2	Other	Muganda	1	Negative	0	non
2643	35+	Married	none/primary	peasant farm	1	Protestant	Munyankole	1	Negative	1	medium
2644	35+	Married	none/primary	peasant farm	1	Protestant	Mukiga	0	Positive	0	non
2645	35+	Married	none/primary	salaried/business	1	Moslem	Muganda	1	Negative	0	non
2646	35+	Married	none/primary	peasant farm	4	Protestant	Muganda	1	Negative	1	medium
2647	14/24	Married	none/primary	peasant farm	1	Catholic	Muganda	0	Negative	0	non
2648	35+	Divorced	none/primary	peasant farm	1	Catholic	Other	0	Negative	0	non
2649	14/24	Married	secondary/tertiary	peasant farm	3	Protestant	Munyankole	0	Negative	0	low
2650	35+	Widowed	none/primary	peasant farm	1	Protestant	Munyarwanda	0	Positive	1	high
2651	14/24	Never married	none/primary	peasant farm	4	Catholic	Muganda	0	Negative	1	medium
2652	14/24	Married	secondary/tertiary	peasant farm	1	Other	Muganda	0	Negative	0	non
2653	25/34	Married	none/primary	peasant farm	2	Protestant	Muganda	1	Negative	0	non
2654	25/34	Married	none/primary	peasant farm	2	Moslem	Muganda	0	Negative	0	non
2655	14/24	Divorced	none/primary	peasant farm	1	Catholic	Muganda	1	Negative	0	non
2656	25/34	Divorced	none/primary	peasant farm	4	Catholic	Munyankole	0	Negative	1	medium
2657	14/24	Married	none/primary	Restaurant/Bar	5	Moslem	Other	0	Negative	1	medium
2658	14/24	Never married	secondary/tertiary	peasant farm	1	Catholic	Muganda	0	Negative	0	non
2659	25/34	Married	none/primary	not employed	2	Other	Munyarwanda	0	Negative	0	non
2660	35+	Married	none/primary	peasant farm	3	Moslem	Muganda	0	Negative	0	non
2661	25/34	Married	none/primary	peasant farm	1	Catholic	Muganda	0	Negative	0	non
2662	14/24	Never married	none/primary	other	2	Catholic	Muganda	0	Negative	0	non
2663	25/34	Never married	none/primary	other	1	Moslem	Muganda	0	Negative	0	non
2664	14/24	Married	none/primary	other	1	Catholic	Munyarwanda	1	Negative	0	low
2665	35+	Married	secondary/tertiary	salaried/business	4	Protestant	Muganda	0	Negative	0	non
2666	14/24	Never married	secondary/tertiary	salaried/business	5	Moslem	Munyankole	1	Negative	0	non
2667	14/24	Never married	secondary/tertiary	not employed	4	Catholic	Muganda	0	Negative	0	non
2668	14/24	Never married	secondary/tertiary	not employed	1	Moslem	Muganda	0	Negative	0	non
2669	35+	Divorced	none/primary	salaried/business	5	Moslem	Muganda	1	Positive	0	non
2670	14/24	Never married	none/primary	not employed	5	Protestant	Muganda	0	Negative	0	non
2671	14/24	Married	none/primary	not employed	5	Catholic	Muganda	0	Negative	1	medium
2672	14/24	Married	secondary/tertiary	other	3	Moslem	Muganda	0	Negative	0	non
2673	14/24	Never married	none/primary	peasant farm	4	Catholic	Muganda	0	Negative	0	non
2674	14/24	Never married	none/primary	peasant farm	2	Other	Other	0	Negative	0	non
2675	14/24	Never married	none/primary	not employed	2	Catholic	Munyankole	0	Negative	0	non
2676	25/34	Married	none/primary	peasant farm	1	Protestant	Munyankole	0	Negative	0	non
2677	35+	Divorced	none/primary	other	1	Catholic	Muganda	0	Negative	1	very high
2678	14/24	Divorced	none/primary	peasant farm	1	Catholic	Muganda	0	Positive	1	medium
2679	14/24	Married	secondary/tertiary	peasant farm	5	Catholic	Muganda	0	Negative	1	medium
2680	25/34	Married	secondary/tertiary	other	4	Catholic	Muganda	0	Negative	1	medium
2681	35+	Divorced	none/primary	market vendor	2	Catholic	Muganda	1	Negative	0	non
2682	25/34	Married	none/primary	peasant farm	5	Catholic	Muganda	0	Negative	1	medium
2683	14/24	Never married	none/primary	peasant farm	1	Other	Munyarwanda	0	Negative	0	low
2684	35+	Married	none/primary	casual	4	Protestant	Munyankole	0	Negative	0	low
2685	14/24	Never married	secondary/tertiary	peasant farm	3	Catholic	Muganda	0	Negative	0	non
2686	35+	Married	secondary/tertiary	peasant farm	5	Protestant	Muganda	0	Negative	0	non
2687	25/34	Married	none/primary	market vendor	3	Moslem	Muganda	1	Negative	0	non
2688	35+	Divorced	none/primary	not employed	1	Protestant	Muganda	1	Negative	0	non
2689	25/34	Married	secondary/tertiary	salaried/business	4	Catholic	Muganda	0	Negative	0	low
2690	14/24	Never married	none/primary	other	3	Catholic	Muganda	0	Negative	0	non
2691	14/24	Married	none/primary	market vendor	2	Catholic	Muganda	0	Negative	0	non
2692	25/34	Married	none/primary	peasant farm	1	Protestant	Muganda	0	Negative	1	high
2693	25/34	Divorced	none/primary	peasant farm	2	Protestant	Munyankole	1	Negative	1	medium
2694	35+	Widowed	none/primary	peasant farm	1	Catholic	Murundi	1	Negative	0	non
2695	14/24	Never married	secondary/tertiary	salaried/business	5	Catholic	Muganda	0	Negative	0	low
2696	35+	Married	none/primary	peasant farm	1	Protestant	Munyoro	0	Negative	0	low
2697	14/24	Married	secondary/tertiary	peasant farm	1	Protestant	Muganda	0	Negative	0	non
2698	35+	Married	none/primary	peasant farm	3	Catholic	Murundi	0	Negative	1	medium
2699	35+	Married	none/primary	peasant farm	4	Catholic	Muganda	0	Negative	1	high
2700	25/34	Divorced	secondary/tertiary	salaried/business	3	Other	Munyankole	0	Negative	0	non
2701	25/34	Married	none/primary	peasant farm	1	Protestant	Munyankole	0	Negative	0	non
2702	35+	Married	none/primary	peasant farm	2	Catholic	Munyarwanda	0	Positive	1	very high
2703	35+	Divorced	none/primary	peasant farm	1	Catholic	Murundi	0	Negative	0	non
2704	35+	Married	secondary/tertiary	peasant farm	1	Catholic	Muganda	1	Negative	1	medium
2705	35+	Married	none/primary	not employed	1	Other	Munyarwanda	0	Positive	0	non
2706	35+	Married	none/primary	peasant farm	4	Moslem	Munyarwanda	1	Negative	0	non
2707	35+	Married	none/primary	peasant farm	1	Other	Munyankole	0	Negative	0	non
2708	14/24	Married	none/primary	peasant farm	1	Catholic	Murundi	0	Negative	1	high
2709	35+	Divorced	none/primary	peasant farm	1	Catholic	Muganda	0	Negative	0	non
2710	25/34	Married	none/primary	peasant farm	1	Catholic	Munyarwanda	0	Negative	0	non
2711	35+	Married	secondary/tertiary	peasant farm	4	Other	Muganda	0	Negative	0	non
2712	14/24	Married	none/primary	other	5	Catholic	Muganda	0	Negative	0	non
2713	14/24	Married	secondary/tertiary	casual	5	Catholic	Muganda	0	Negative	0	non
2714	14/24	Married	secondary/tertiary	not employed	1	Catholic	Muganda	0	Negative	0	non
2715	14/24	Never married	none/primary	peasant farm	2	Catholic	Muganda	0	Negative	0	low
2716	25/34	Married	none/primary	peasant farm	2	Other	Muganda	0	Negative	0	non
2717	35+	Married	none/primary	peasant farm	2	Moslem	Muganda	0	Negative	0	non
2718	35+	Widowed	none/primary	peasant farm	3	Protestant	Munyarwanda	1	Negative	0	low
2719	25/34	Married	none/primary	peasant farm	4	Protestant	Muganda	0	Negative	0	non
2720	25/34	Married	secondary/tertiary	other	5	Moslem	Muganda	0	Negative	0	non
2721	35+	Married	secondary/tertiary	salaried/business	1	Catholic	Other	0	Negative	0	non
2722	25/34	Married	secondary/tertiary	other	2	Moslem	Muganda	0	Negative	0	non
2723	14/24	Never married	secondary/tertiary	Restaurant/Bar	4	Catholic	Muganda	0	Negative	0	non
2724	35+	Divorced	none/primary	peasant farm	2	Other	Muganda	1	Negative	0	non
2725	14/24	Married	none/primary	peasant farm	1	Catholic	Muganda	0	Negative	0	non
2726	35+	Married	none/primary	peasant farm	1	Catholic	Muganda	0	Negative	1	very high
2727	35+	Divorced	none/primary	peasant farm	1	Protestant	Muganda	0	Negative	1	very high
2728	14/24	Married	none/primary	peasant farm	2	Moslem	Munyarwanda	0	Negative	0	non
2729	14/24	Married	secondary/tertiary	other	5	Catholic	Muganda	0	Negative	0	non
2730	35+	Widowed	none/primary	peasant farm	1	Protestant	Munyarwanda	0	Negative	1	medium
2731	25/34	Married	none/primary	other	1	Protestant	Muganda	1	Negative	0	non
2732	35+	Married	none/primary	peasant farm	2	Catholic	Munyankole	0	Negative	0	non
2733	14/24	Married	secondary/tertiary	Restaurant/Bar	5	Catholic	Muganda	0	Negative	0	low
2734	14/24	Never married	none/primary	not employed	2	Other	Munyankole	0	Negative	0	non
2735	14/24	Never married	none/primary	peasant farm	2	Protestant	Munyankole	0	Negative	0	non
2736	35+	Married	none/primary	peasant farm	4	Moslem	Muganda	0	Negative	0	non
2737	35+	Married	secondary/tertiary	peasant farm	4	Other	Muganda	0	Negative	0	non
2738	25/34	Married	none/primary	fisherman	1	Catholic	Munyarwanda	0	Negative	0	non
2739	25/34	Married	none/primary	Restaurant/Bar	3	Catholic	Muganda	0	Negative	0	low
2740	14/24	Married	secondary/tertiary	not employed	2	Moslem	Muganda	0	Negative	0	non
2741	14/24	Married	secondary/tertiary	peasant farm	4	Other	Muganda	0	Negative	0	non
2742	25/34	Married	none/primary	peasant farm	1	Catholic	Other	1	Positive	0	low
2743	25/34	Divorced	secondary/tertiary	salaried/business	4	Catholic	Muganda	0	Negative	0	non
2744	25/34	Divorced	none/primary	Restaurant/Bar	2	Catholic	Muganda	0	Negative	1	medium
2745	14/24	Never married	secondary/tertiary	other	3	Other	Munyarwanda	0	Negative	0	non
2746	25/34	Married	none/primary	peasant farm	2	Catholic	Muganda	1	Positive	0	non
2747	35+	Married	none/primary	peasant farm	1	Catholic	Muganda	0	Negative	0	low
2748	14/24	Married	none/primary	other	3	Protestant	Muganda	0	Negative	0	non
2749	14/24	Never married	none/primary	casual	1	Protestant	Muganda	0	Negative	0	non
2750	25/34	Divorced	none/primary	peasant farm	2	Other	Munyankole	0	Negative	0	low
2751	35+	Married	none/primary	peasant farm	1	Catholic	Muganda	0	Negative	0	low
2752	35+	Widowed	none/primary	peasant farm	1	Other	Other	0	Negative	0	non
2753	25/34	Married	secondary/tertiary	salaried/business	2	Protestant	Munyankole	0	Negative	1	medium
2754	14/24	Never married	secondary/tertiary	peasant farm	3	Catholic	Muganda	0	Negative	0	non
2755	25/34	Married	none/primary	other	2	Protestant	Munyarwanda	0	Negative	0	low
2756	35+	Married	none/primary	peasant farm	2	Other	Muganda	1	Negative	0	non
2757	35+	Divorced	none/primary	peasant farm	1	Protestant	Muganda	0	Negative	1	medium
2758	14/24	Never married	secondary/tertiary	not employed	1	Moslem	Muganda	0	Negative	0	non
2759	14/24	Married	none/primary	peasant farm	1	Catholic	Munyarwanda	0	Negative	0	non
2760	14/24	Married	none/primary	not employed	2	Other	Mutooro	1	Negative	0	non
2761	35+	Married	none/primary	peasant farm	2	Protestant	Muganda	0	Negative	0	low
2762	14/24	Married	secondary/tertiary	peasant farm	2	Catholic	Muganda	0	Negative	0	non
2763	14/24	Never married	secondary/tertiary	casual	2	Other	Other	0	Negative	0	non
2764	25/34	Married	secondary/tertiary	other	4	Catholic	Muganda	0	Negative	0	non
2765	25/34	Married	secondary/tertiary	not employed	1	Catholic	Muganda	0	Negative	0	low
2766	14/24	Never married	secondary/tertiary	peasant farm	1	Protestant	Munyarwanda	0	Negative	1	very high
2767	14/24	Married	none/primary	other	3	Catholic	Munyarwanda	0	Negative	0	non
2768	14/24	Never married	none/primary	salaried/business	3	Catholic	Muganda	0	Negative	0	non
2769	14/24	Never married	secondary/tertiary	casual	2	Catholic	Other	0	Negative	0	non
2770	25/34	Married	secondary/tertiary	salaried/business	1	Moslem	Muganda	0	Negative	0	non
2771	14/24	Married	secondary/tertiary	other	2	Protestant	Munyarwanda	1	Negative	0	non
2772	35+	Married	none/primary	peasant farm	2	Catholic	Munyankole	0	Negative	0	non
2773	35+	Married	secondary/tertiary	salaried/business	5	Protestant	Muganda	0	Negative	0	non
2774	25/34	Married	none/primary	peasant farm	1	Catholic	Munyankole	1	Negative	0	non
2775	14/24	Married	none/primary	peasant farm	1	Protestant	Muganda	0	Negative	0	non
2776	14/24	Married	none/primary	not employed	3	Protestant	Other	0	Negative	0	non
2777	25/34	Married	secondary/tertiary	salaried/business	5	Moslem	Muganda	0	Negative	0	low
2778	35+	Divorced	none/primary	peasant farm	1	Catholic	Other	1	Negative	0	non
2779	35+	Married	secondary/tertiary	salaried/business	5	Other	Other	0	Negative	0	non
2780	35+	Widowed	secondary/tertiary	peasant farm	1	Other	Muganda	0	Negative	0	non
2781	35+	Divorced	none/primary	peasant farm	4	Other	Muganda	0	Negative	1	high
2782	25/34	Married	secondary/tertiary	other	4	Catholic	Muganda	0	Negative	1	high
2783	14/24	Divorced	secondary/tertiary	peasant farm	2	Catholic	Other	0	Negative	0	low
2784	25/34	Married	none/primary	peasant farm	1	Catholic	Munyarwanda	1	Negative	0	low
2785	14/24	Widowed	none/primary	casual	1	Catholic	Muganda	0	Negative	0	low
2786	25/34	Married	secondary/tertiary	salaried/business	2	Protestant	Muganda	0	Negative	0	non
2787	35+	Divorced	secondary/tertiary	peasant farm	4	Protestant	Muganda	0	Positive	0	non
2788	35+	Married	secondary/tertiary	salaried/business	5	Other	Muganda	0	Negative	0	non
2789	35+	Married	secondary/tertiary	salaried/business	5	Other	Muganda	0	Negative	0	non
2790	35+	Married	none/primary	peasant farm	1	Catholic	Murundi	0	Negative	1	high
2791	14/24	Married	secondary/tertiary	other	4	Protestant	Muganda	0	Negative	0	non
2792	14/24	Never married	none/primary	salaried/business	5	Other	Muganda	0	Negative	0	non
2793	35+	Married	none/primary	salaried/business	2	Catholic	Muganda	0	Negative	0	low
2794	25/34	Never married	none/primary	other	3	Catholic	Muganda	0	Negative	0	non
2795	14/24	Never married	secondary/tertiary	not employed	3	Other	Muganda	0	Negative	0	non
2796	25/34	Married	secondary/tertiary	not employed	5	Catholic	Muganda	0	Negative	0	non
2797	35+	Married	none/primary	peasant farm	1	Catholic	Munyarwanda	0	Negative	1	medium
2798	14/24	Married	none/primary	peasant farm	2	Catholic	Muganda	0	Negative	0	non
2799	25/34	Married	none/primary	peasant farm	4	Moslem	Muganda	0	Negative	0	non
2800	14/24	Never married	none/primary	peasant farm	3	Other	Munyankole	1	Negative	0	non
2801	14/24	Never married	secondary/tertiary	salaried/business	4	Moslem	Muganda	0	Negative	0	non
2802	14/24	Never married	none/primary	other	2	Moslem	Muganda	0	Negative	0	non
2803	25/34	Married	none/primary	fisherman	2	Moslem	Muganda	0	Negative	1	very high
2804	35+	Divorced	secondary/tertiary	peasant farm	5	Protestant	Munyankole	1	Negative	0	non
2805	14/24	Married	secondary/tertiary	other	3	Protestant	Muganda	1	Negative	0	non
2806	25/34	Married	secondary/tertiary	salaried/business	3	Catholic	Muganda	0	Negative	0	non
2807	25/34	Married	none/primary	peasant farm	1	Moslem	Muganda	0	Negative	0	non
2808	35+	Widowed	none/primary	peasant farm	1	Catholic	Muganda	0	Negative	0	non
2809	14/24	Married	none/primary	other	3	Catholic	Muganda	0	Negative	0	non
2810	35+	Widowed	none/primary	Restaurant/Bar	2	Protestant	Munyankole	0	Negative	1	very high
2811	35+	Married	none/primary	peasant farm	1	Catholic	Munyarwanda	0	Negative	0	low
2812	14/24	Married	none/primary	Restaurant/Bar	3	Catholic	Munyarwanda	0	Negative	0	non
2813	14/24	Married	none/primary	peasant farm	1	Catholic	Muganda	0	Negative	0	non
2814	14/24	Never married	secondary/tertiary	not employed	3	Other	Muganda	0	Negative	0	non
2815	25/34	Married	none/primary	other	4	Moslem	Muganda	0	Negative	0	non
2816	35+	Married	none/primary	peasant farm	3	Protestant	Munyarwanda	1	Negative	0	non
2817	35+	Divorced	none/primary	casual	4	Catholic	Muganda	0	Negative	1	medium
2818	25/34	Married	none/primary	peasant farm	1	Protestant	Muganda	0	Negative	0	non
2819	35+	Married	none/primary	peasant farm	1	Protestant	Muganda	0	Negative	0	non
2820	35+	Divorced	none/primary	peasant farm	2	Catholic	Muganda	0	Negative	1	medium
2821	14/24	Married	none/primary	peasant farm	1	Other	Munyarwanda	0	Negative	0	non
2822	35+	Divorced	none/primary	peasant farm	2	Catholic	Munyarwanda	0	Negative	1	medium
2823	14/24	Never married	none/primary	peasant farm	4	Catholic	Muganda	0	Negative	0	non
2824	14/24	Married	none/primary	peasant farm	2	Catholic	Muganda	0	Negative	0	non
2825	14/24	Married	none/primary	not employed	2	Moslem	Muganda	0	Negative	0	non
2826	14/24	Married	none/primary	other	3	Moslem	Muganda	0	Negative	0	non
2827	35+	Married	none/primary	peasant farm	2	Catholic	Munyarwanda	0	Positive	0	low
2828	14/24	Married	none/primary	other	1	Catholic	Munyarwanda	0	Negative	0	non
2829	14/24	Divorced	secondary/tertiary	casual	4	Catholic	Munyankole	0	Negative	0	non
2830	25/34	Married	none/primary	peasant farm	2	Catholic	Mukiga	0	Positive	0	non
2831	35+	Married	none/primary	peasant farm	2	Moslem	Muganda	0	Negative	0	non
2832	14/24	Never married	none/primary	not employed	4	Catholic	Muganda	0	Negative	0	non
2833	14/24	Married	secondary/tertiary	casual	4	Catholic	Munyarwanda	0	Negative	0	non
2834	14/24	Married	none/primary	not employed	4	Catholic	Munyarwanda	0	Negative	0	non
2835	35+	Married	none/primary	peasant farm	1	Catholic	Muganda	0	Negative	1	very high
2836	14/24	Married	secondary/tertiary	not employed	4	Catholic	Muganda	0	Negative	0	non
2837	35+	Married	none/primary	other	2	Catholic	Mukiga	0	Negative	1	high
2838	25/34	Married	secondary/tertiary	peasant farm	2	Catholic	Munyarwanda	0	Negative	0	non
2839	14/24	Married	none/primary	peasant farm	1	Catholic	Muganda	0	Negative	0	non
2840	35+	Married	none/primary	peasant farm	1	Catholic	Muganda	0	Negative	1	very high
2841	25/34	Married	secondary/tertiary	peasant farm	4	Protestant	Muganda	0	Negative	0	non
2842	14/24	Never married	secondary/tertiary	not employed	3	Catholic	Muganda	0	Negative	0	non
2843	35+	Divorced	none/primary	not employed	5	Other	Muganda	0	Negative	0	low
2844	35+	Married	none/primary	peasant farm	5	Moslem	Muganda	0	Negative	0	non
2845	14/24	Married	none/primary	peasant farm	1	Catholic	Muganda	0	Positive	0	non
2846	14/24	Never married	none/primary	peasant farm	1	Moslem	Muganda	0	Negative	0	non
2847	25/34	Married	none/primary	peasant farm	5	Moslem	Other	0	Negative	0	non
2848	35+	Married	none/primary	peasant farm	4	Protestant	Muganda	0	Negative	0	low
2849	14/24	Married	secondary/tertiary	peasant farm	5	Moslem	Muganda	1	Negative	0	non
2850	25/34	Married	none/primary	peasant farm	1	Other	Other	0	Negative	0	non
2851	25/34	Married	secondary/tertiary	other	5	Moslem	Muganda	0	Negative	0	non
2852	14/24	Never married	secondary/tertiary	casual	4	Catholic	Munyarwanda	0	Negative	0	non
2853	14/24	Never married	secondary/tertiary	peasant farm	3	Moslem	Munyankole	0	Negative	0	non
2854	35+	Married	none/primary	peasant farm	3	Catholic	Muganda	0	Negative	0	low
2855	35+	Married	none/primary	peasant farm	1	Catholic	Murundi	0	Negative	0	low
2856	35+	Divorced	none/primary	peasant farm	3	Protestant	Muganda	0	Negative	0	non
2857	14/24	Divorced	secondary/tertiary	other	4	Moslem	Munyarwanda	0	Negative	0	non
2858	25/34	Divorced	secondary/tertiary	peasant farm	2	Moslem	Muganda	0	Negative	0	non
2859	25/34	Married	none/primary	peasant farm	3	Catholic	Munyarwanda	1	Negative	1	medium
2860	25/34	Married	secondary/tertiary	peasant farm	3	Moslem	Muganda	0	Negative	0	non
2861	25/34	Married	none/primary	peasant farm	1	Other	Munyarwanda	0	Negative	0	non
2862	25/34	Divorced	none/primary	peasant farm	3	Catholic	Munyarwanda	0	Negative	0	non
2863	14/24	Never married	none/primary	casual	2	Catholic	Muganda	0	Negative	0	non
2864	35+	Divorced	none/primary	other	5	Protestant	Muganda	0	Negative	0	low
2865	25/34	Married	secondary/tertiary	peasant farm	5	Moslem	Muganda	0	Negative	0	non
2866	35+	Married	none/primary	peasant farm	4	Protestant	Munyankole	0	Negative	1	medium
2867	35+	Divorced	secondary/tertiary	salaried/business	3	Protestant	Muganda	0	Negative	1	medium
2868	35+	Married	secondary/tertiary	salaried/business	4	Catholic	Muganda	0	Negative	0	non
2869	25/34	Divorced	secondary/tertiary	peasant farm	5	Moslem	Munyarwanda	0	Negative	1	very high
2870	35+	Married	none/primary	peasant farm	2	Catholic	Munyankole	0	Negative	0	non
2871	25/34	Married	none/primary	peasant farm	3	Moslem	Muganda	0	Negative	0	non
2872	35+	Married	none/primary	salaried/business	4	Catholic	Muganda	0	Negative	1	very high
2873	35+	Married	none/primary	peasant farm	3	Moslem	Muganda	0	Negative	0	non
2874	35+	Married	none/primary	other	1	Catholic	Munyarwanda	0	Negative	0	low
2875	35+	Married	none/primary	peasant farm	1	Other	Munyarwanda	1	Negative	0	low
2876	35+	Married	none/primary	peasant farm	1	Other	Munyankole	0	Negative	0	non
2877	14/24	Married	none/primary	peasant farm	1	Catholic	Muganda	0	Negative	0	low
2878	35+	Married	secondary/tertiary	other	5	Other	Muganda	0	Negative	0	non
2879	25/34	Divorced	secondary/tertiary	salaried/business	2	Moslem	Muganda	0	Negative	0	non
2880	25/34	Married	secondary/tertiary	other	3	Catholic	Muganda	0	Negative	0	non
2881	14/24	Never married	secondary/tertiary	peasant farm	2	Catholic	Other	0	Negative	0	low
2882	14/24	Never married	none/primary	casual	3	Catholic	Muganda	0	Negative	1	medium
2883	14/24	Never married	secondary/tertiary	other	1	Catholic	Muganda	0	Negative	0	non
2884	14/24	Married	none/primary	peasant farm	1	Catholic	Munyarwanda	0	Negative	0	non
2885	35+	Married	none/primary	peasant farm	1	Catholic	Muganda	0	Negative	1	medium
2886	35+	Married	none/primary	peasant farm	2	Protestant	Mukiga	0	Negative	0	low
2887	35+	Married	none/primary	peasant farm	1	Moslem	Muganda	0	Negative	0	non
2888	35+	Married	none/primary	other	2	Other	Munyarwanda	0	Negative	0	non
2889	25/34	Married	none/primary	fisherman	1	Protestant	Munyankole	0	Negative	1	very high
2890	35+	Married	none/primary	peasant farm	1	Protestant	Munyankole	0	Negative	1	very high
2891	14/24	Never married	secondary/tertiary	not employed	5	Moslem	Muganda	0	Negative	0	non
2892	35+	Married	none/primary	peasant farm	1	Catholic	Muganda	0	Negative	0	non
2893	14/24	Never married	none/primary	not employed	2	Catholic	Muganda	0	Negative	0	non
2894	25/34	Married	none/primary	peasant farm	3	Other	Munyarwanda	0	Negative	0	non
2895	14/24	Married	none/primary	peasant farm	4	Protestant	Muganda	0	Negative	0	non
2896	14/24	Never married	none/primary	other	2	Catholic	Muganda	0	Negative	1	very high
2897	14/24	Married	none/primary	other	2	Moslem	Muganda	0	Negative	0	non
2898	25/34	Married	none/primary	other	2	Protestant	Muganda	1	Negative	0	low
2899	35+	Widowed	none/primary	casual	2	Catholic	Mukiga	0	Negative	0	low
2900	35+	Divorced	none/primary	peasant farm	2	Catholic	Muganda	0	Negative	1	very high
2901	25/34	Married	none/primary	peasant farm	1	Other	Munyankole	0	Negative	0	non
2902	25/34	Married	none/primary	peasant farm	3	Catholic	Muganda	0	Negative	0	non
2903	25/34	Married	secondary/tertiary	salaried/business	2	Protestant	Other	0	Negative	0	non
2904	14/24	Never married	secondary/tertiary	not employed	5	Catholic	Muganda	0	Negative	0	non
2905	25/34	Married	secondary/tertiary	other	2	Moslem	Muganda	0	Negative	0	non
2906	14/24	Never married	secondary/tertiary	not employed	2	Moslem	Muganda	0	Negative	0	non
2907	35+	Divorced	none/primary	peasant farm	2	Moslem	Muganda	1	Negative	0	non
2908	25/34	Married	secondary/tertiary	other	2	Moslem	Muganda	0	Negative	0	non
2909	25/34	Divorced	none/primary	peasant farm	2	Catholic	Munyarwanda	0	Negative	1	medium
2910	14/24	Married	none/primary	fisherman	1	Catholic	Murundi	0	Negative	1	very high
2911	25/34	Married	secondary/tertiary	not employed	1	Other	Munyarwanda	0	Negative	0	non
2912	25/34	Married	none/primary	salaried/business	1	Catholic	Muganda	1	Negative	0	low
2913	14/24	Never married	secondary/tertiary	casual	2	Catholic	Muganda	0	Negative	0	non
2914	14/24	Never married	secondary/tertiary	not employed	3	Catholic	Muganda	0	Negative	0	non
2915	35+	Divorced	none/primary	peasant farm	1	Other	Muganda	0	Negative	0	non
2916	25/34	Married	none/primary	peasant farm	1	Other	Munyarwanda	1	Negative	0	non
2917	25/34	Married	none/primary	peasant farm	1	Catholic	Muganda	0	Negative	0	non
2918	14/24	Married	none/primary	fisherman	4	Catholic	Muganda	1	Negative	1	very high
2919	14/24	Married	none/primary	other	4	Catholic	Munyoro	0	Negative	0	non
2920	35+	Married	none/primary	peasant farm	2	Moslem	Munyarwanda	1	Negative	0	non
2921	35+	Divorced	none/primary	peasant farm	4	Other	Murundi	1	Negative	0	non
2922	35+	Widowed	none/primary	peasant farm	1	Catholic	Munyarwanda	0	Negative	1	medium
2923	14/24	Never married	secondary/tertiary	casual	3	Protestant	Munyankole	0	Negative	1	very high
2924	35+	Married	none/primary	peasant farm	1	Moslem	Muganda	0	Negative	0	non
2925	35+	Married	secondary/tertiary	peasant farm	1	Moslem	Muganda	0	Negative	0	non
2926	25/34	Married	secondary/tertiary	salaried/business	2	Moslem	Other	0	Negative	0	non
2927	14/24	Married	secondary/tertiary	peasant farm	5	Protestant	Munyarwanda	0	Negative	0	non
2928	25/34	Married	secondary/tertiary	salaried/business	2	Moslem	Muganda	0	Negative	0	non
2929	25/34	Married	secondary/tertiary	market vendor	5	Catholic	Muganda	0	Negative	1	medium
2930	14/24	Married	secondary/tertiary	peasant farm	2	Protestant	Munyoro	0	Negative	0	low
2931	35+	Married	none/primary	peasant farm	1	Catholic	Muganda	0	Negative	1	medium
2932	14/24	Never married	secondary/tertiary	salaried/business	1	Other	Munyankole	0	Negative	0	non
2933	25/34	Married	secondary/tertiary	salaried/business	3	Protestant	Muganda	0	Negative	1	high
2934	25/34	Married	none/primary	peasant farm	4	Catholic	Munyarwanda	0	Negative	1	very high
2935	14/24	Married	secondary/tertiary	not employed	1	Protestant	Muganda	0	Negative	0	non
2936	14/24	Never married	none/primary	salaried/business	2	Catholic	Munyankole	0	Negative	1	very high
2937	14/24	Never married	secondary/tertiary	salaried/business	2	Protestant	Other	0	Negative	0	non
2938	25/34	Married	none/primary	other	1	Other	Munyankole	0	Negative	0	non
2939	25/34	Married	none/primary	peasant farm	1	Other	Munyarwanda	0	Negative	0	non
2940	35+	Married	none/primary	peasant farm	1	Catholic	Munyarwanda	1	Negative	0	non
2941	14/24	Never married	secondary/tertiary	other	2	Catholic	Muganda	0	Negative	0	non
2942	14/24	Never married	secondary/tertiary	salaried/business	5	Catholic	Munyarwanda	0	Negative	0	non
2943	14/24	Never married	secondary/tertiary	peasant farm	3	Protestant	Muganda	0	Negative	0	non
2944	25/34	Divorced	secondary/tertiary	casual	4	Other	Munyarwanda	0	Negative	0	non
2945	14/24	Married	secondary/tertiary	other	5	Catholic	Muganda	0	Negative	0	non
2946	25/34	Married	none/primary	peasant farm	1	Protestant	Mukiga	0	Negative	0	non
2947	35+	Married	none/primary	peasant farm	1	Other	Munyarwanda	0	Negative	0	non
2948	14/24	Married	secondary/tertiary	not employed	2	Protestant	Muganda	0	Negative	0	non
2949	14/24	Married	secondary/tertiary	salaried/business	3	Other	Munyarwanda	0	Negative	0	non
2950	35+	Married	none/primary	peasant farm	4	Moslem	Muganda	0	Negative	0	non
2951	35+	Married	none/primary	peasant farm	1	Protestant	Munyankole	0	Negative	1	medium
2952	35+	Married	secondary/tertiary	salaried/business	1	Moslem	Muganda	0	Negative	0	non
2953	14/24	Married	secondary/tertiary	salaried/business	4	Catholic	Muganda	0	Negative	0	non
2954	14/24	Married	none/primary	peasant farm	4	Other	Munyankole	0	Negative	0	non
2955	35+	Married	none/primary	peasant farm	5	Protestant	Other	0	Negative	1	high
2956	25/34	Married	none/primary	not employed	1	Other	Muganda	0	Negative	0	non
2957	14/24	Married	secondary/tertiary	not employed	4	Catholic	Muganda	0	Negative	0	non
2958	14/24	Married	secondary/tertiary	peasant farm	1	Catholic	Muganda	0	Negative	0	non
2959	35+	Married	none/primary	other	1	Catholic	Munyarwanda	1	Negative	1	medium
2960	35+	Divorced	none/primary	not employed	2	Other	Munyarwanda	1	Negative	0	non
2961	25/34	Never married	none/primary	not employed	4	Other	Muganda	0	Negative	0	non
2962	14/24	Never married	none/primary	other	4	Catholic	Munyankole	0	Negative	0	non
2963	14/24	Never married	secondary/tertiary	casual	2	Other	Munyarwanda	0	Negative	0	non
2964	14/24	Never married	none/primary	peasant farm	1	Catholic	Muganda	0	Negative	0	non
2965	35+	Married	none/primary	Restaurant/Bar	2	Catholic	Muganda	0	Negative	1	medium
2966	35+	Married	secondary/tertiary	other	2	Protestant	Munyankole	0	Negative	0	low
2967	14/24	Never married	secondary/tertiary	salaried/business	3	Catholic	Munyoro	0	Negative	0	non
2968	25/34	Married	secondary/tertiary	salaried/business	4	Moslem	Muganda	0	Negative	0	non
2969	35+	Widowed	none/primary	peasant farm	1	Catholic	Murundi	1	Positive	0	non
2970	35+	Divorced	none/primary	peasant farm	2	Protestant	Munyankole	0	Negative	1	high
2971	35+	Married	secondary/tertiary	other	1	Protestant	Mukiga	0	Negative	1	very high
2972	14/24	Never married	none/primary	not employed	1	Catholic	Muganda	0	Negative	0	non
2973	14/24	Never married	secondary/tertiary	not employed	4	Protestant	Muganda	0	Negative	0	non
2974	35+	Married	none/primary	peasant farm	3	Catholic	Muganda	1	Negative	0	non
2975	35+	Married	none/primary	other	4	Protestant	Other	0	Negative	1	very high
2976	35+	Married	secondary/tertiary	peasant farm	3	Moslem	Muganda	0	Negative	0	non
2977	14/24	Married	none/primary	peasant farm	1	Moslem	Muganda	0	Negative	0	non
2978	25/34	Married	none/primary	peasant farm	5	Protestant	Muganda	0	Negative	1	medium
2979	14/24	Never married	secondary/tertiary	not employed	5	Moslem	Muganda	0	Negative	0	non
2980	35+	Divorced	none/primary	other	1	Protestant	Munyarwanda	1	Negative	0	non
2981	14/24	Never married	secondary/tertiary	not employed	4	Protestant	Other	0	Negative	0	non
2982	25/34	Never married	none/primary	other	3	Catholic	Muganda	0	Negative	1	high
2983	25/34	Married	none/primary	peasant farm	1	Protestant	Munyarwanda	0	Negative	0	non
2984	25/34	Married	none/primary	peasant farm	2	Protestant	Muganda	0	Negative	1	high
2985	25/34	Married	secondary/tertiary	peasant farm	1	Protestant	Muganda	0	Negative	0	non
2986	35+	Widowed	none/primary	peasant farm	2	Other	Munyarwanda	0	Negative	0	non
2987	35+	Widowed	none/primary	peasant farm	1	Catholic	Muganda	1	Negative	0	non
2988	14/24	Never married	secondary/tertiary	not employed	5	Catholic	Muganda	0	Negative	0	non
2989	35+	Married	none/primary	peasant farm	1	Catholic	Munyarwanda	0	Negative	0	low
2990	25/34	Married	secondary/tertiary	peasant farm	1	Other	Muganda	0	Negative	0	non
2991	35+	Married	none/primary	peasant farm	4	Protestant	Mukiga	0	Negative	0	low
2992	35+	Widowed	none/primary	market vendor	1	Other	Muganda	0	Negative	0	non
2993	35+	Divorced	none/primary	other	3	Moslem	Muganda	0	Negative	0	non
2994	14/24	Married	secondary/tertiary	peasant farm	1	Catholic	Muganda	0	Negative	0	non
2995	35+	Widowed	secondary/tertiary	other	5	Protestant	Muganda	0	Negative	0	low
2996	25/34	Never married	none/primary	salaried/business	1	Protestant	Muganda	0	Negative	1	high
2997	35+	Married	none/primary	peasant farm	1	Other	Muganda	0	Negative	0	non
2998	14/24	Married	none/primary	peasant farm	1	Catholic	Munyankole	0	Negative	0	non
[truncated: 16,461 more rows]
